# Supplementary material for: Real-world pharmacovigilance analysis of galsulfase: a study based on the FDA adverse event reporting system (FAERS) database
Source: Front Pharmacol. 2024 Aug 5;15:1420126. doi: 10.3389/fphar.2024.1420126 (PMC11330839; doi:10.3389/fphar.2024.1420126)
Supplement: Supplementary file 2 [file Table3.csv]

	PT	a	b	c	d	pvalue	adjustedP
1	PYREXIA	332	7831	290113	50939320	0	0
2	PNEUMONIA	273	7890	283564	50945869	7.86E-252	1.03E-248
3	COUGH	178	7985	229048	51000385	6.33E-121	8.26E-118
4	DYSPNOEA	167	7996	471900	50757533	3.83E-26	5.00E-23
5	SPINAL CORD COMPRESSION	133	8030	3200	51226233	0	0
6	VOMITING	116	8047	383047	50846386	2.62E-12	3.42E-09
7	OXYGEN SATURATION DECREASED	100	8063	43779	51185654	1.80E-268	2.35E-265
8	FATIGUE	85	8078	645686	50583747	0.084577028	1
9	PRODUCT DOSE OMISSION ISSUE	84	8079	399223	50830210	0.012317111	1
10	SEIZURE	78	8085	142657	51086776	1.32E-30	1.72E-27
11	HEADACHE	75	8088	527946	50701487	0.344625553	1
12	INFLUENZA	75	8088	87190	51142243	1.69E-59	2.21E-56
13	NASOPHARYNGITIS	75	8088	151359	51078074	9.45E-25	1.23E-21
14	DIARRHOEA	69	8094	525412	50704021	0.118273595	1
15	DEATH	67	8096	709037	50520396	1.64E-05	0.021455767
16	PAIN	66	8097	532928	50696505	0.044536851	1
17	CERVICAL SPINAL STENOSIS	58	8105	1462	51227971	0	0
18	NAUSEA	58	8105	653126	50576307	6.94E-06	0.009054398
19	FALL	57	8106	279881	50949552	0.073917547	1
20	MALAISE	57	8106	381609	50847824	0.670433621	1
21	EAR INFECTION	56	8107	21199	51208234	1.56E-176	2.04E-173
22	CERVICAL CORD COMPRESSION	54	8109	247	51229186	0	0
23	RESPIRATORY FAILURE	54	8109	60876	51168557	6.20E-45	8.10E-42
24	RHINORRHOEA	54	8109	52738	51176695	1.43E-54	1.87E-51
25	COVID-19	54	8109	143318	51086115	1.32E-10	1.73E-07
26	SLEEP APNOEA SYNDROME	49	8114	16821	51212612	6.38E-172	8.32E-169
27	CYANOSIS	47	8116	12923	51216510	7.00E-210	9.13E-207
28	RESPIRATORY DISORDER	47	8116	24745	51204688	9.31E-102	1.22E-98
29	URINARY TRACT INFECTION	47	8116	140952	51088481	3.80E-07	0.000495525
30	ABDOMINAL PAIN	46	8117	192849	51036584	0.007600223	1
31	TACHYCARDIA	46	8117	73252	51156181	3.94E-23	5.15E-20
32	GAIT DISTURBANCE	46	8117	168243	51061190	0.000299741	0.391161537
33	CARPAL TUNNEL SYNDROME	44	8119	11922	51217511	1.93E-199	2.52E-196
34	DIZZINESS	43	8120	414917	50814516	0.005232899	1
35	DEVICE RELATED INFECTION	43	8120	14589	51214844	1.29E-152	1.68E-149
36	ASTHENIA	42	8121	312383	50917050	0.300978785	1
37	HYDROCEPHALUS	41	8122	4489	51224944	0	0
38	PAIN IN EXTREMITY	41	8122	256010	50973423	1	1
39	UPPER RESPIRATORY TRACT INFECTION	41	8122	38244	51191189	3.86E-44	5.04E-41
40	OROPHARYNGEAL PAIN	40	8123	78461	51150972	2.18E-14	2.85E-11
41	RESPIRATORY DISTRESS	38	8125	22981	51206452	6.85E-70	8.93E-67
42	NASAL CONGESTION	37	8126	47204	51182229	4.24E-26	5.53E-23
43	CARDIO-RESPIRATORY ARREST	36	8127	35508	51193925	4.30E-36	5.61E-33
44	ARTHRALGIA	35	8128	342276	50887157	0.00969419	1
45	INFUSION RELATED REACTION	34	8129	51342	51178091	8.48E-19	1.11E-15
46	CARDIAC ARREST	33	8130	69925	51159508	1.54E-10	2.01E-07
47	CHILLS	33	8130	99056	51130377	2.54E-05	0.033188284
48	VISUAL IMPAIRMENT	32	8131	104708	51124725	0.000283111	0.369460484
49	HYPOTENSION	32	8131	167303	51062130	0.347654639	1
50	CARDIAC DISORDER	31	8132	80524	51148909	7.99E-07	0.001042519
51	MITRAL VALVE INCOMPETENCE	31	8132	9382	51220051	5.08E-124	6.63E-121
52	CORNEAL OPACITY	31	8132	1038	51228395	0	0
53	VIRAL INFECTION	30	8133	26406	51203027	6.53E-35	8.52E-32
54	CARDIAC FAILURE	30	8133	67236	51162197	9.35E-09	1.22E-05
55	INFECTION	30	8133	116273	51113160	0.010716499	1
56	DECREASED APPETITE	30	8133	200285	51029148	0.802027594	1
57	SEPSIS	30	8133	93448	51135985	0.000151285	0.197427372
58	CHEST PAIN	29	8134	157113	51072320	0.487955464	1
59	RESPIRATORY TRACT INFECTION	29	8134	20612	51208821	5.76E-44	7.52E-41
60	PULMONARY HYPERTENSION	28	8135	17902	51211531	3.53E-48	4.60E-45
61	UMBILICAL HERNIA	28	8135	3934	51225499	9.07E-251	1.18E-247
62	RASH	28	8135	373284	50856149	5.54E-05	0.072331789
63	ASTHMA	28	8135	84942	51144491	0.000145604	0.190013747
64	BRONCHOSPASM	27	8136	11880	51217553	2.15E-71	2.80E-68
65	BRONCHITIS	26	8137	65106	51164327	2.62E-06	0.003425025
66	HYPERTENSION	26	8137	176892	51052541	0.750377537	1
67	PRODUCTIVE COUGH	26	8137	37404	51192029	1.20E-15	1.57E-12
68	TRACHEOSTOMY	26	8137	1143	51228290	0	0
69	BACK PAIN	26	8137	197648	51031785	0.372675033	1
70	ANXIETY	26	8137	245165	50984268	0.043898966	1
71	INGUINAL HERNIA	25	8138	5253	51224180	7.95E-147	1.04E-143
72	HEART RATE INCREASED	25	8138	81565	51147868	0.00140868	1
73	HYPOAESTHESIA	24	8139	128513	51100920	0.503699415	1
74	SOMNOLENCE	24	8139	167370	51062063	0.674002087	1
75	SECRETION DISCHARGE	24	8139	9606	51219827	2.18E-70	2.84E-67
76	POOR VENOUS ACCESS	23	8140	8381	51221052	9.78E-75	1.28E-71
77	URTICARIA	23	8140	133620	51095813	0.793123365	1
78	TREMOR	23	8140	140747	51088686	0.987683181	1
79	TACHYPNOEA	23	8140	10761	51218672	1.24E-56	1.62E-53
80	GAIT INABILITY	23	8140	48091	51181342	8.27E-08	0.000107979
81	BLINDNESS	22	8141	33232	51196201	1.90E-12	2.47E-09
82	MUSCULAR WEAKNESS	22	8141	95889	51133544	0.111212612	1
83	WHEEZING	21	8142	45745	51183688	9.87E-07	0.001287711
84	ERYTHEMA	21	8142	177757	51051676	0.199008122	1
85	INFLUENZA LIKE ILLNESS	21	8142	72320	51157113	0.008151248	1
86	SWELLING	21	8142	94567	51134866	0.161413009	1
87	OBSTRUCTIVE AIRWAYS DISORDER	21	8142	9373	51220060	1.97E-54	2.57E-51
88	HYPERSENSITIVITY	21	8142	154615	51074818	0.526839331	1
89	WEIGHT DECREASED	20	8143	234999	50994434	0.005513276	1
90	HEAD INJURY	20	8143	26115	51203318	5.55E-14	7.24E-11
91	DISEASE PROGRESSION	20	8143	94955	51134478	0.260893784	1
92	PALLOR	19	8144	23146	51206287	1.25E-14	1.63E-11
93	INTRACRANIAL PRESSURE INCREASED	19	8144	4579	51224854	9.60E-96	1.25E-92
94	PRURITUS	19	8144	306777	50922656	2.50E-05	0.032591101
95	SPINAL STENOSIS	19	8144	7586	51221847	1.32E-55	1.72E-52
96	PARAESTHESIA	19	8144	135177	51094256	0.659971125	1
97	DEAFNESS	19	8144	21372	51208061	2.89E-16	3.78E-13
98	LUNG DISORDER	19	8144	39496	51189937	1.14E-06	0.001482578
99	CORNEAL TRANSPLANT	19	8144	575	51228858	0	0
100	LOWER RESPIRATORY TRACT INFECTION	18	8145	34711	51194722	3.59E-07	0.000467965
101	HYPERHIDROSIS	18	8145	109610	51119823	0.993417472	1
102	ABDOMINAL PAIN UPPER	18	8145	169345	51060088	0.10188211	1
103	HYPOACUSIS	18	8145	41341	51188092	2.11E-05	0.027578103
104	MOBILITY DECREASED	18	8145	59730	51169703	0.009637306	1
105	SINUSITIS	17	8146	86705	51142728	0.469873945	1
106	DEHYDRATION	17	8146	112177	51117256	0.929357687	1
107	INSOMNIA	17	8146	226554	51002879	0.001919666	1
108	BODY TEMPERATURE INCREASED	17	8146	17414	51212019	1.77E-16	2.31E-13
109	AORTIC VALVE INCOMPETENCE	17	8146	3507	51225926	1.97E-100	2.58E-97
110	CONTUSION	17	8146	80284	51149149	0.299630295	1
111	SYNCOPE	16	8147	85281	51144152	0.603893782	1
112	CATHETER SITE PAIN	16	8147	1963	51227470	4.31E-161	5.62E-158
113	HIP SURGERY	16	8147	4005	51225428	5.88E-77	7.67E-74
114	ABDOMINAL DISTENSION	16	8147	85170	51144263	0.600312442	1
115	SCOLIOSIS	16	8147	5415	51224018	8.68E-56	1.13E-52
116	RESPIRATORY ARREST	15	8148	24413	51205020	7.49E-08	9.77E-05
117	CONSTIPATION	15	8148	172754	51056679	0.021670816	1
118	APNOEA	15	8148	6582	51222851	2.51E-39	3.28E-36
119	COMPLICATION ASSOCIATED WITH DEVICE	15	8148	22211	51207222	5.69E-09	7.43E-06
120	PULMONARY OEDEMA	15	8148	37434	51191999	0.000473553	0.617987152
121	SPINAL OPERATION	15	8148	8723	51220710	1.10E-28	1.44E-25
122	CARDIAC VALVE DISEASE	15	8148	4875	51224558	1.66E-54	2.17E-51
123	ACUTE RESPIRATORY FAILURE	14	8149	15303	51214130	1.43E-12	1.86E-09
124	KYPHOSIS	14	8149	1557	51227876	1.38E-154	1.80E-151
125	HERNIA	14	8149	15798	51213635	4.51E-12	5.89E-09
126	OTITIS MEDIA	13	8150	2810	51226623	3.33E-72	4.34E-69
127	DEVELOPMENTAL HIP DYSPLASIA	13	8150	937	51228496	3.81E-221	4.97E-218
128	EAR TUBE INSERTION	13	8150	227	51229206	0	0
129	PERIPHERAL SWELLING	13	8150	126768	51102665	0.135598336	1
130	DEVICE OCCLUSION	13	8150	10346	51219087	2.99E-17	3.90E-14
131	SPINAL DECOMPRESSION	13	8150	322	51229111	0	0
132	CRYING	13	8150	31757	51197676	0.000940909	1
133	CARDIOMEGALY	13	8150	10757	51218676	1.81E-16	2.36E-13
134	DEVICE ISSUE	13	8150	65995	51163438	0.540408525	1
135	BLOOD PRESSURE INCREASED	13	8150	129168	51100265	0.118078982	1
136	HYPOXIA	13	8150	28205	51201228	0.000159047	0.207556424
137	PRODUCT ADMINISTRATION ERROR	13	8150	44814	51184619	0.044845623	1
138	CARDIAC FAILURE CONGESTIVE	13	8150	73858	51155575	0.831100682	1
139	INCREASED BRONCHIAL SECRETION	12	8151	1716	51227717	1.48E-101	1.94E-98
140	MITRAL VALVE DISEASE	12	8151	1506	51227927	5.20E-116	6.79E-113
141	NECK PAIN	12	8151	46985	51182448	0.142317489	1
142	BLOOD PRESSURE DECREASED	12	8151	54909	51174524	0.352210609	1
143	LOSS OF CONSCIOUSNESS	12	8151	106914	51122519	0.271322145	1
144	PHARYNGITIS STREPTOCOCCAL	12	8151	8804	51220629	1.60E-17	2.08E-14
145	CATHETER SITE SWELLING	12	8151	722	51228711	5.33E-243	6.95E-240
146	KNEE OPERATION	12	8151	7339	51222094	1.35E-21	1.76E-18
147	AGITATION	11	8152	62435	51166998	0.861149779	1
148	MYELOPATHY	11	8152	1823	51227610	1.48E-79	1.93E-76
149	INFLAMMATION	11	8152	40497	51188936	0.111029594	1
150	DEPRESSION	11	8152	198649	51030784	0.000332049	0.43332356
151	CONDITION AGGRAVATED	11	8152	235466	50993967	2.07E-05	0.026970737
152	SURGERY	10	8153	43550	51185883	0.330886741	1
153	BONE MARROW TRANSPLANT	10	8153	1482	51227951	1.72E-80	2.24E-77
154	SWELLING FACE	10	8153	53816	51175617	0.752049749	1
155	GASTROENTERITIS VIRAL	10	8153	14575	51214858	2.49E-06	0.003250566
156	VISION BLURRED	10	8153	112079	51117354	0.081306109	1
157	DISCOMFORT	10	8153	51950	51177483	0.670879639	1
158	SARS-COV-2 TEST POSITIVE	10	8153	11908	51217525	3.44E-08	4.49E-05
159	QUADRIPLEGIA	9	8154	1677	51227756	8.20E-57	1.07E-53
160	LETHARGY	9	8154	48266	51181167	0.770385141	1
161	PALPITATIONS	9	8154	97425	51132008	0.125953025	1
162	LIP SWELLING	9	8154	28165	51201268	0.058215314	1
163	GENERAL PHYSICAL HEALTH DETERIORATION	9	8154	87871	51141562	0.228600739	1
164	RESPIRATORY RATE INCREASED	9	8154	7097	51222336	4.34E-12	5.66E-09
165	NEPHROLITHIASIS	9	8154	37315	51192118	0.294781821	1
166	TRACHEOSTOMY MALFUNCTION	9	8154	170	51229263	0	0
167	FEELING COLD	9	8154	23558	51205875	0.014295195	1
168	MIGRAINE	9	8154	76789	51152644	0.433858251	1
169	GLAUCOMA	9	8154	16246	51213187	0.000239175	0.312122939
170	EAR PAIN	9	8154	16316	51213117	0.000253416	0.330708376
171	ANAEMIA	9	8154	162160	51067273	0.001285089	1
172	ROAD TRAFFIC ACCIDENT	9	8154	34750	51194683	0.207901383	1
173	IRRITABILITY	9	8154	51763	51177670	0.930077117	1
174	CHEST DISCOMFORT	9	8154	83317	51146116	0.299702201	1
175	EPISTAXIS	9	8154	63487	51165946	0.846331064	1
176	RASH ERYTHEMATOUS	9	8154	34504	51194929	0.200350015	1
177	FEELING HOT	9	8154	52322	51177111	0.955009847	1
178	FLUSHING	9	8154	88977	51140456	0.213749646	1
179	MUSCLE SPASTICITY	9	8154	11266	51218167	5.65E-07	0.000737576
180	SKIN ABRASION	9	8154	6152	51223281	3.20E-14	4.18E-11
181	ABDOMINAL DISCOMFORT	8	8155	143101	51086332	0.00270704	1
182	VARICELLA	8	8155	1959	51227474	9.90E-38	1.29E-34
183	HYPERREFLEXIA	8	8155	2972	51226461	2.05E-24	2.67E-21
184	INFUSION SITE EXTRAVASATION	8	8155	5633	51223800	3.30E-12	4.31E-09
185	URINARY RETENTION	8	8155	27524	51201909	0.136954204	1
186	TRICUSPID VALVE INCOMPETENCE	8	8155	6238	51223195	6.94E-11	9.06E-08
187	UNRESPONSIVE TO STIMULI	8	8155	21964	51207469	0.032492806	1
188	DYSPHAGIA	8	8155	82543	51146890	0.199199946	1
189	CATHETER SITE ERYTHEMA	8	8155	1693	51227740	7.50E-44	9.78E-41
190	STAPHYLOCOCCAL INFECTION	8	8155	28181	51201252	0.155492458	1
191	STRESS	8	8155	60171	51169262	0.725245829	1
192	FORAMEN MAGNUM STENOSIS	8	8155	39	51229394	0	0
193	ADENOIDECTOMY	8	8155	287	51229146	4.76E-259	6.21E-256
194	PULMONARY CONGESTION	8	8155	10576	51218857	7.53E-06	0.009832841
195	BRONCHIAL OBSTRUCTION	8	8155	1222	51228211	3.59E-61	4.68E-58
196	BEDRIDDEN	8	8155	11104	51218329	1.65E-05	0.021585854
197	SPINAL DISORDER	8	8155	8086	51221347	4.50E-08	5.87E-05
198	HYPOKINESIA	8	8155	12593	51216840	0.000105654	0.137878314
199	PANIC ATTACK	8	8155	30498	51198935	0.230949907	1
200	CONDUCTIVE DEAFNESS	8	8155	269	51229164	5.93E-276	7.74E-273
201	ILLNESS	8	8155	59594	51169839	0.746467742	1
202	SCRATCH	8	8155	7535	51221898	9.12E-09	1.19E-05
203	HYPOGLYCAEMIA	7	8156	41028	51188405	1	1
204	ATELECTASIS	7	8156	8292	51221141	6.68E-06	0.008712799
205	DYSURIA	7	8156	31381	51198052	0.502376322	1
206	MYALGIA	7	8156	141620	51087813	0.001494021	1
207	TONSILLITIS	7	8156	4463	51224970	6.91E-12	9.02E-09
208	MUSCLE SPASMS	7	8156	156370	51073063	0.000475219	0.620161156
209	EXTRAVASATION	7	8156	3500	51225933	1.88E-15	2.45E-12
210	RHINITIS	7	8156	6627	51222806	1.19E-07	0.000155065
211	SPINAL PAIN	7	8156	10076	51219357	0.000112589	0.146929017
212	PHARYNGITIS	7	8156	10774	51218659	0.000262464	0.342515154
213	RESPIRATORY TRACT CONGESTION	7	8156	12982	51216451	0.002065737	1
214	TONSILLECTOMY	7	8156	1391	51228042	2.24E-40	2.93E-37
215	SKIN DISCOLOURATION	7	8156	38697	51190736	0.893015219	1
216	PERICARDIAL EFFUSION	7	8156	18634	51210799	0.040460608	1
217	COMA	7	8156	38234	51191199	0.868787292	1
218	MOVEMENT DISORDER	7	8156	27597	51201836	0.315957571	1
219	MIDDLE EAR EFFUSION	7	8156	1821	51227612	1.23E-30	1.60E-27
220	CENTRAL VENOUS CATHETERISATION	7	8156	2563	51226870	1.74E-21	2.28E-18
221	COLD SWEAT	7	8156	14751	51214682	0.006803754	1
222	FEELING ABNORMAL	7	8156	208631	51020802	7.68E-06	0.010019664
223	OEDEMA PERIPHERAL	7	8156	105313	51124120	0.023340629	1
224	INTRAOCULAR PRESSURE INCREASED	7	8156	11037	51218396	0.000350929	0.45796185
225	MASS	7	8156	12056	51217377	0.000956297	1
226	URINARY INCONTINENCE	7	8156	24945	51204488	0.205263959	1
227	BACTERAEMIA	7	8156	9332	51220101	3.96E-05	0.05168638
228	OFF LABEL USE	7	8156	649539	50579894	2.17E-21	2.83E-18
229	CHOKING	7	8156	15807	51213626	0.012128246	1
230	RESPIRATION ABNORMAL	7	8156	5387	51224046	1.16E-09	1.51E-06
231	BRADYCARDIA	7	8156	45115	51184318	0.999999999	1
232	MUCOPOLYSACCHARIDOSIS VI	7	8156	1	51229432	0	0
233	ENDOTRACHEAL INTUBATION COMPLICATION	6	8157	552	51228881	1.29E-73	1.68E-70
234	ASTHMATIC CRISIS	6	8157	3674	51225759	1.38E-10	1.80E-07
235	SHOCK	6	8157	17953	51211480	0.118652579	1
236	DYSMENORRHOEA	6	8157	10625	51218808	0.003441596	1
237	MEDICATION ERROR	6	8157	41635	51187798	0.95845662	1
238	UMBILICAL HERNIA REPAIR	6	8157	232	51229201	3.70E-173	4.83E-170
239	MOTOR DYSFUNCTION	6	8157	8360	51221073	0.000306067	0.399416962
240	TRACHEAL STENOSIS	6	8157	390	51229043	6.40E-104	8.35E-101
241	EYELID OEDEMA	6	8157	10446	51218987	0.002955689	1
242	ADENOIDAL HYPERTROPHY	6	8157	321	51229112	6.21E-126	8.10E-123
243	ADENOTONSILLECTOMY	6	8157	206	51229227	1.97E-194	2.57E-191
244	CARPAL TUNNEL DECOMPRESSION	6	8157	859	51228574	2.66E-47	3.48E-44
245	HIP ARTHROPLASTY	6	8157	11913	51217520	0.008954435	1
246	CARDIOMYOPATHY	6	8157	12429	51217004	0.012399052	1
247	BACTERIAL INFECTION	6	8157	14855	51214578	0.041730626	1
248	VIRAL UPPER RESPIRATORY TRACT INFECTION	6	8157	4340	51225093	7.54E-09	9.84E-06
249	BRAIN OEDEMA	6	8157	10319	51219114	0.002644408	1
250	PLEURAL EFFUSION	6	8157	51258	51178175	0.559408672	1
251	LUMBAR SPINAL STENOSIS	6	8157	2583	51226850	2.33E-15	3.04E-12
252	ANAPHYLACTIC REACTION	6	8157	42500	51186933	0.916739941	1
253	PARAPLEGIA	6	8157	2452	51226981	3.24E-16	4.23E-13
254	MYOCARDIAL INFARCTION	6	8157	156556	51072877	0.000216662	0.282743621
255	FLUID RETENTION	6	8157	43427	51186006	0.873202236	1
256	GASTROINTESTINAL INFECTION	6	8157	7315	51222118	5.99E-05	0.078133503
257	VISUAL ACUITY REDUCED	6	8157	30203	51199230	0.754003633	1
258	NO ADVERSE EVENT	6	8157	129828	51099605	0.001789769	1
259	SCAB	6	8157	9300	51220133	0.000967029	1
260	HAEMORRHAGE	6	8157	86351	51143082	0.050160153	1
261	WALKING DISABILITY	6	8157	1848	51227585	9.95E-22	1.30E-18
262	PNEUMONIA BACTERIAL	6	8157	6922	51222511	2.85E-05	0.037187563
263	RHONCHI	6	8157	1160	51228273	6.16E-35	8.04E-32
264	HERNIA REPAIR	6	8157	2154	51227279	1.50E-18	1.95E-15
265	SPINAL DEFORMITY	6	8157	1496	51227937	5.60E-27	7.31E-24
266	OBSTRUCTIVE SLEEP APNOEA SYNDROME	6	8157	737	51228696	3.69E-55	4.82E-52
267	ARTHROPOD BITE	6	8157	6272	51223161	6.79E-06	0.008867184
268	CARDIOPULMONARY FAILURE	6	8157	3395	51226038	1.62E-11	2.12E-08
269	OXYGEN SATURATION ABNORMAL	5	8158	2106	51227327	6.95E-13	9.07E-10
270	DEVICE MALFUNCTION	5	8158	51391	51178042	0.347220956	1
271	RESTRICTIVE PULMONARY DISEASE	5	8158	958	51228475	1.28E-28	1.68E-25
272	SEPTIC SHOCK	5	8158	34656	51194777	0.99250236	1
273	TOOTHACHE	5	8158	15309	51214124	0.187073051	1
274	KNEE DEFORMITY	5	8158	1283	51228150	2.50E-21	3.26E-18
275	ATLANTOAXIAL INSTABILITY	5	8158	87	51229346	1.70E-300	2.21E-297
276	SNORING	5	8158	3157	51226276	1.79E-08	2.34E-05
277	TONSILLAR HYPERTROPHY	5	8158	1392	51228041	1.22E-19	1.59E-16
278	HYPERTHERMIA	5	8158	6336	51223097	0.000515527	0.672762535
279	TRACHEOSTOMY INFECTION	5	8158	95	51229338	1.79E-276	2.33E-273
280	ANGIOEDEMA	5	8158	38523	51190910	0.796644067	1
281	INFUSION SITE PAIN	5	8158	9862	51219571	0.019503866	1
282	PHARYNGEAL OEDEMA	5	8158	15023	51214410	0.173440296	1
283	SENSORY DISTURBANCE	5	8158	14113	51215320	0.133331079	1
284	THROAT IRRITATION	5	8158	36612	51192821	0.890066963	1
285	ASPIRATION	5	8158	8612	51220821	0.00759866	1
286	BONE DISORDER	5	8158	16599	51212834	0.254025436	1
287	POST PROCEDURAL COMPLICATION	5	8158	15336	51214097	0.18838419	1
288	JOINT DISLOCATION	5	8158	8626	51220807	0.007691202	1
289	GASTROINTESTINAL DISORDER	5	8158	99394	51130039	0.009320723	1
290	DENGUE FEVER	5	8158	1688	51227745	3.76E-16	4.90E-13
291	OTORRHOEA	5	8158	1482	51227951	1.96E-18	2.56E-15
292	POOR QUALITY SLEEP	5	8158	17700	51211733	0.317244428	1
293	SLEEP DISORDER	5	8158	55913	51173520	0.253143934	1
294	ARTHROPATHY	5	8158	47328	51182105	0.457105948	1
295	JOINT STIFFNESS	5	8158	22256	51207177	0.61254994	1
296	MULTIPLE ORGAN DYSFUNCTION SYNDROME	5	8158	36962	51192471	0.872446978	1
297	DYSKINESIA	5	8158	34361	51195072	1	1
298	MUSCULOSKELETAL DISORDER	5	8158	16915	51212518	0.27165567	1
299	SPINAL LAMINECTOMY	5	8158	830	51228603	4.85E-33	6.33E-30
300	HEPATOMEGALY	5	8158	8449	51220984	0.006579939	1
301	RASH MACULAR	5	8158	27943	51201490	0.982064765	1
302	NERVOUSNESS	5	8158	46040	51183393	0.497684647	1
303	ASPHYXIA	5	8158	7129	51222304	0.001602925	1
304	POST PROCEDURAL HAEMORRHAGE	5	8158	9988	51219445	0.021162305	1
305	TRACHEOMALACIA	5	8158	307	51229126	1.17E-88	1.52E-85
306	MUSCULOSKELETAL STIFFNESS	5	8158	74644	51154789	0.063561096	1
307	VASCULAR ACCESS COMPLICATION	5	8158	675	51228758	1.29E-40	1.68E-37
308	CELLULITIS	5	8158	43492	51185941	0.586843376	1
309	MITRAL VALVE STENOSIS	5	8158	573	51228860	8.17E-48	1.07E-44
310	RALES	5	8158	4989	51224444	3.27E-05	0.042726795
311	WEIGHT INCREASED	5	8158	183866	51045567	1.06E-05	0.013840848
312	TRACHEAL DISORDER	5	8158	417	51229016	1.56E-65	2.03E-62
313	ENCEPHALOCELE	5	8158	198	51229235	2.94E-136	3.83E-133
314	NECK SURGERY	5	8158	1710	51227723	6.11E-16	7.98E-13
315	DEAFNESS BILATERAL	5	8158	1358	51228075	3.87E-20	5.05E-17
316	HAEMOGLOBIN DECREASED	5	8158	87101	51142332	0.024390478	1
317	THROMBOSIS	5	8158	68536	51160897	0.100728586	1
318	CONFUSIONAL STATE	5	8158	135194	51094239	0.00053851	0.702755643
319	UPPER AIRWAY OBSTRUCTION	5	8158	776	51228657	2.44E-35	3.18E-32
320	POSTOPERATIVE WOUND INFECTION	5	8158	6613	51222820	0.00079041	1
321	EXTENSOR PLANTAR RESPONSE	5	8158	807	51228626	5.55E-34	7.24E-31
322	HEART RATE DECREASED	4	8159	30638	51198795	0.862763501	1
323	VOMITING PROJECTILE	4	8159	2130	51227303	5.96E-08	7.77E-05
324	HAND DEFORMITY	4	8159	9592	51219841	0.110819725	1
325	CATHETER MANAGEMENT	4	8159	872	51228561	2.34E-19	3.05E-16
326	EYE SWELLING	4	8159	30281	51199152	0.882366618	1
327	CHOLELITHIASIS	4	8159	27527	51201906	1	1
328	GROIN PAIN	4	8159	7527	51221906	0.035706112	1
329	INJURY	4	8159	63156	51166277	0.079301593	1
330	BURNING SENSATION	4	8159	59592	51169841	0.104802605	1
331	EYE PAIN	4	8159	42644	51186789	0.378477812	1
332	JOINT RANGE OF MOTION DECREASED	4	8159	9985	51219448	0.130228071	1
333	EAR DISCOMFORT	4	8159	8449	51220984	0.063477701	1
334	SKIN REACTION	4	8159	11486	51217947	0.217148293	1
335	EPILEPSY	4	8159	24387	51205046	1	1
336	CATHETER SITE INFLAMMATION	4	8159	469	51228964	1.00E-35	1.31E-32
337	HALLUCINATION	4	8159	60838	51168595	0.095091396	1
338	NERVOUS SYSTEM DISORDER	4	8159	27249	51202184	1	1
339	NEUROGENIC BLADDER	4	8159	1832	51227601	3.01E-09	3.92E-06
340	SHUNT OCCLUSION	4	8159	520	51228913	2.88E-32	3.75E-29
341	FLATULENCE	4	8159	46714	51182719	0.280452654	1
342	SHUNT MALFUNCTION	4	8159	244	51229189	6.84E-68	8.93E-65
343	FACE OEDEMA	4	8159	14071	51215362	0.400898362	1
344	MENTAL DISORDER	4	8159	36656	51192777	0.578936373	1
345	TREATMENT NONCOMPLIANCE	4	8159	41092	51188341	0.423428158	1
346	POLLAKIURIA	4	8159	34692	51194741	0.661910733	1
347	CARDIAC MURMUR	4	8159	7537	51221896	0.035957128	1
348	DECUBITUS ULCER	4	8159	7019	51222414	0.024359877	1
349	APHONIA	4	8159	11359	51218074	0.209092967	1
350	PARALYSIS	4	8159	12308	51217125	0.271889434	1
351	GLOMERULONEPHRITIS MEMBRANOUS	4	8159	972	51228461	2.21E-17	2.88E-14
352	PARTIAL SEIZURES	4	8159	4208	51225225	0.000552631	0.721183463
353	PULMONARY HAEMORRHAGE	4	8159	6719	51222714	0.018911496	1
354	RETCHING	4	8159	17339	51212094	0.657424149	1
355	RESPIRATORY SYNCYTIAL VIRUS INFECTION	4	8159	5676	51223757	0.006364606	1
356	HYPOPHAGIA	4	8159	23202	51206231	1	1
357	GASTROINTESTINAL HAEMORRHAGE	4	8159	74349	51155084	0.032679335	1
358	RESPIRATORY SYMPTOM	4	8159	1904	51227529	6.74E-09	8.79E-06
359	PHIMOSIS	4	8159	573	51228860	2.55E-29	3.32E-26
360	DYSPNOEA EXERTIONAL	4	8159	30063	51199370	0.894485788	1
361	RENAL DISORDER	4	8159	39366	51190067	0.478954368	1
362	WOUND COMPLICATION	4	8159	2927	51226506	9.04E-06	0.011793179
363	LIMB INJURY	4	8159	22440	51206993	1	1
364	TOOTH DISORDER	4	8159	19618	51209815	0.832478692	1
365	GASTRITIS	4	8159	22316	51207117	1	1
366	HYPOTONIA	4	8159	8471	51220962	0.06425536	1
367	PULMONARY EMBOLISM	4	8159	82673	51146760	0.016779125	1
368	THROMBOCYTOPENIA	4	8159	90858	51138575	0.008677534	1
369	SUPRAVENTRICULAR TACHYCARDIA	4	8159	8022	51221411	0.04944669	1
370	CATHETER SITE EXTRAVASATION	4	8159	351	51229082	1.61E-47	2.10E-44
371	OEDEMA	4	8159	44466	51184967	0.331249471	1
372	ATYPICAL PNEUMONIA	4	8159	2860	51226573	6.59E-06	0.008602949
373	SKIN EXFOLIATION	4	8159	66286	51163147	0.06198076	1
374	CATHETER SITE BRUISE	4	8159	176	51229257	2.13E-93	2.78E-90
375	ILL-DEFINED DISORDER	4	8159	49961	51179472	0.219773278	1
376	AORTIC VALVE DISEASE	4	8159	1355	51228078	1.70E-12	2.22E-09
377	BLOOD GLUCOSE DECREASED	4	8159	41639	51187794	0.407066297	1
378	DEPRESSED MOOD	4	8159	43396	51186037	0.358287846	1
379	DYSSTASIA	4	8159	25202	51204231	0.999999999	1
380	USE OF ACCESSORY RESPIRATORY MUSCLES	4	8159	372	51229061	7.01E-45	9.15E-42
381	STAPHYLOCOCCAL BACTERAEMIA	4	8159	3330	51226103	4.62E-05	0.060304997
382	GENERALISED TONIC-CLONIC SEIZURE	4	8159	21193	51208240	0.946634921	1
383	MITRAL VALVE PROLAPSE	4	8159	1447	51227986	1.05E-11	1.37E-08
384	FEAR	4	8159	24445	51204988	0.999999999	1
385	INCONTINENCE	4	8159	8881	51220552	0.079721816	1
386	OTORHINOLARYNGOLOGICAL SURGERY	4	8159	39	51229394	0	0
387	BLINDNESS UNILATERAL	4	8159	11541	51217892	0.220672515	1
388	DYSPHONIA	4	8159	48969	51180464	0.236859234	1
389	HEPATOSPLENOMEGALY	4	8159	2129	51227304	5.91E-08	7.71E-05
390	ANIMAL SCRATCH	4	8159	804	51228629	5.61E-21	7.32E-18
391	HAEMODYNAMIC INSTABILITY	4	8159	5794	51223639	0.007342124	1
392	CLONUS	4	8159	2314	51227119	2.57E-07	0.000335832
393	FURUNCLE	3	8160	6934	51222499	0.184513651	1
394	SNEEZING	3	8160	17958	51211475	0.999999999	1
395	INCREASED UPPER AIRWAY SECRETION	3	8160	4682	51224751	0.042354616	1
396	LARYNGITIS	3	8160	8786	51220647	0.35260495	1
397	HYPOKALAEMIA	3	8160	37640	51191793	0.307653952	1
398	OCULAR HYPERAEMIA	3	8160	36241	51193192	0.343714412	1
399	INTERVERTEBRAL DISC PROTRUSION	3	8160	19244	51210189	1	1
400	UPPER LIMB FRACTURE	3	8160	17638	51211795	1	1
401	SUBCUTANEOUS ABSCESS	3	8160	4131	51225302	0.023253557	1
402	JOINT INJURY	3	8160	18252	51211181	1	1
403	INJECTION SITE PAIN	3	8160	235517	50993916	2.59E-08	3.37E-05
404	OTITIS MEDIA ACUTE	3	8160	631	51228802	4.39E-14	5.72E-11
405	PHARYNGEAL ERYTHEMA	3	8160	1938	51227495	8.15E-05	0.106335941
406	TOOTH EXTRACTION	3	8160	10824	51218609	0.555017666	1
407	UROSEPSIS	3	8160	7666	51221767	0.247454165	1
408	EXPOSURE DURING PREGNANCY	3	8160	80609	51148824	0.009072674	1
409	SENSORY LOSS	3	8160	6846	51222587	0.177367485	1
410	ARRHYTHMIA	3	8160	40344	51189089	0.247926245	1
411	ABSCESS	3	8160	13470	51215963	0.809281826	1
412	RENAL FAILURE	3	8160	118054	51111379	0.000409025	0.533777285
413	DILATED CARDIOMYOPATHY	3	8160	4351	51225082	0.030076172	1
414	ALPHA-1 ANTITRYPSIN DEFICIENCY	3	8160	120	51229313	2.92E-70	3.81E-67
415	PNEUMOTHORAX	3	8160	13973	51215460	0.854597815	1
416	MOOD ALTERED	3	8160	22662	51206771	0.953442464	1
417	WRONG TECHNIQUE IN PRODUCT USAGE PROCESS	3	8160	196461	51032972	6.39E-07	0.000834116
418	DEVICE LEAKAGE	3	8160	26315	51203118	0.734987818	1
419	ABDOMINAL HERNIA	3	8160	3961	51225472	0.018699262	1
420	DRUG HYPERSENSITIVITY	3	8160	169374	51060059	5.93E-06	0.007742996
421	PREGNANCY	3	8160	17264	51212169	1	1
422	FOOT DEFORMITY	3	8160	10364	51219069	0.509097649	1
423	SERRATIA INFECTION	3	8160	580	51228853	2.81E-15	3.67E-12
424	OSTEOARTHRITIS	3	8160	35475	51193958	0.365116566	1
425	ACUTE PULMONARY OEDEMA	3	8160	4668	51224765	0.041786071	1
426	URINE OUTPUT DECREASED	3	8160	7466	51221967	0.229693182	1
427	LIMB DISCOMFORT	3	8160	26562	51202871	0.721798448	1
428	LACRIMATION INCREASED	3	8160	23390	51206043	0.906411456	1
429	CORNEAL OPERATION	3	8160	66	51229367	1.35E-124	1.76E-121
430	HEART RATE ABNORMAL	3	8160	4471	51224962	0.034246779	1
431	LYMPHADENOPATHY	3	8160	29446	51199987	0.582055875	1
432	PSEUDOMONAS INFECTION	3	8160	6547	51222886	0.153873029	1
433	DEPRESSED LEVEL OF CONSCIOUSNESS	3	8160	32293	51197140	0.468072152	1
434	WEIGHT GAIN POOR	3	8160	1815	51227618	4.00E-05	0.052193799
435	GENERAL PHYSICAL CONDITION ABNORMAL	3	8160	5770	51223663	0.099352254	1
436	HERNIA PAIN	3	8160	382	51229051	7.03E-23	9.17E-20
437	LOCALISED INFECTION	3	8160	20594	51208839	1	1
438	PHARYNGEAL SWELLING	3	8160	6675	51222758	0.16377714	1
439	AORTIC VALVE STENOSIS	3	8160	1530	51227903	5.00E-06	0.006520664
440	RESTLESSNESS	3	8160	31021	51198412	0.516242259	1
441	APPENDICITIS	3	8160	7507	51221926	0.233302716	1
442	CEREBRAL HAEMORRHAGE	3	8160	30161	51199272	0.551303503	1
443	CEREBROVASCULAR ACCIDENT	3	8160	145942	51083491	4.09E-05	0.053381239
444	INFUSION SITE SWELLING	3	8160	4557	51224876	0.03743212	1
445	HYDRONEPHROSIS	3	8160	6239	51223194	0.131056155	1
446	HEART VALVE REPLACEMENT	3	8160	1189	51228244	1.15E-07	0.000149866
447	PRODUCT PREPARATION ERROR	3	8160	14044	51215389	0.860899994	1
448	OSTEONECROSIS	3	8160	30995	51198438	0.517272127	1
449	RASH PAPULAR	3	8160	19447	51209986	1	1
450	VENTRICULO-PERITONEAL SHUNT	3	8160	80	51229353	9.94E-104	1.30E-100
451	DIASTOLIC DYSFUNCTION	3	8160	2571	51226862	0.001098802	1
452	GASTROSTOMY	3	8160	1335	51228098	7.29E-07	0.000950983
453	TENDON DISORDER	3	8160	5509	51223924	0.083461998	1
454	EAR OPERATION	3	8160	277	51229156	3.02E-31	3.95E-28
455	LOSS OF CONTROL OF LEGS	3	8160	3546	51225887	0.010079666	1
456	INTERNATIONAL NORMALISED RATIO ABNORMAL	3	8160	3082	51226351	0.004166744	1
457	INCORRECT DOSE ADMINISTERED	3	8160	163201	51066232	9.86E-06	0.01287254
458	INCORRECT PRODUCT ADMINISTRATION DURATION	3	8160	43853	51185580	0.186883554	1
459	BLOOD CULTURE POSITIVE	3	8160	2608	51226825	0.001231092	1
460	H1N1 INFLUENZA	3	8160	1256	51228177	2.83E-07	0.000368789
461	RHINOVIRUS INFECTION	3	8160	2572	51226861	0.00110223	1
462	DECREASED ACTIVITY	3	8160	8698	51220735	0.344074081	1
463	HEMIPARESIS	3	8160	14695	51214738	0.917555799	1
464	TRACHEAL OBSTRUCTION	3	8160	223	51229210	1.46E-38	1.91E-35
465	PROCEDURAL PAIN	3	8160	22424	51207009	0.969187267	1
466	RESPIRATORY TRACT OEDEMA	3	8160	569	51228864	1.46E-15	1.90E-12
467	HAEMATOMA	3	8160	22657	51206776	0.953771382	1
468	DEVICE DISLOCATION	3	8160	38515	51190918	0.286961284	1
469	ODYNOPHAGIA	3	8160	4707	51224726	0.043380666	1
470	LARYNGEAL OEDEMA	3	8160	5059	51224374	0.05928439	1
471	LOSS OF PERSONAL INDEPENDENCE IN DAILY ACTIVITIES	3	8160	57133	51172300	0.06314219	1
472	OSTEOTOMY	3	8160	271	51229162	6.45E-32	8.42E-29
473	MENINGITIS	3	8160	5454	51223979	0.080283835	1
474	MALNUTRITION	3	8160	8883	51220550	0.362046996	1
475	ANAL INCONTINENCE	3	8160	11296	51218137	0.601849338	1
476	FOOD INTOLERANCE	3	8160	3020	51226413	0.00362911	1
477	PANCREATITIS	3	8160	44150	51185283	0.182446003	1
478	EYE DISORDER	3	8160	26880	51202553	0.705108242	1
479	CEREBROSPINAL FLUID LEAKAGE	3	8160	1512	51227921	4.27E-06	0.005571969
480	PYRAMIDAL TRACT SYNDROME	3	8160	351	51229082	7.78E-25	1.02E-21
481	DIPLOPIA	3	8160	21153	51208280	0.999999999	1
482	PROCEDURAL COMPLICATION	3	8160	6516	51222917	0.151510427	1
483	LIMB DEFORMITY	3	8160	1519	51227914	4.54E-06	0.005925874
484	ADHESION	3	8160	1330	51228103	6.89E-07	0.000898592
485	NEUROSURGERY	3	8160	164	51229269	6.04E-52	7.88E-49
486	GASTROOESOPHAGEAL REFLUX DISEASE	3	8160	66980	51162453	0.028025488	1
487	GRANULOMA	3	8160	2813	51226620	0.002191533	1
488	CATHETER PLACEMENT	3	8160	1619	51227814	1.03E-05	0.013488086
489	DISEASE COMPLICATION	3	8160	3930	51225503	0.017934827	1
490	LISTLESS	3	8160	2860	51226573	0.002472916	1
491	MAGNETIC RESONANCE IMAGING HEAD ABNORMAL	3	8160	1894	51227539	6.38E-05	0.083301249
492	CONGENITAL MUSCULOSKELETAL DISORDER OF SKULL	3	8160	633	51228800	4.84E-14	6.32E-11
493	CEREBRAL VENTRICLE DILATATION	3	8160	978	51228455	3.05E-09	3.98E-06
494	ANGINA PECTORIS	3	8160	25217	51204216	0.796031068	1
495	HYPERCAPNIA	3	8160	2410	51227023	0.000643882	0.840265451
496	THROAT TIGHTNESS	3	8160	22435	51206998	0.968455601	1
497	FACIAL PARALYSIS	3	8160	12049	51217384	0.675514379	1
498	DEVELOPMENTAL DELAY	3	8160	8563	51220870	0.331057901	1
499	ACUTE RESPIRATORY DISTRESS SYNDROME	3	8160	14466	51214967	0.897861189	1
500	HAEMATOCRIT DECREASED	3	8160	16935	51212498	0.999999999	1
501	NEPHRITIC SYNDROME	3	8160	270	51229163	4.95E-32	6.47E-29
502	NEPHROTIC SYNDROME	3	8160	5502	51223931	0.083054148	1
503	DISEASE RECURRENCE	3	8160	36522	51192911	0.336164421	1
504	BODY TEMPERATURE DECREASED	2	8161	8890	51220543	0.944157135	1
505	OVARIAN CYST	2	8161	8827	51220606	0.937223887	1
506	OPTIC NERVE DISORDER	2	8161	1361	51228072	0.005901522	1
507	PNEUMONITIS	2	8161	20853	51208580	0.65171102	1
508	UPPER RESPIRATORY TRACT CONGESTION	2	8161	2567	51226866	0.088179735	1
509	STRABISMUS	2	8161	2459	51226974	0.076798755	1
510	PAIN IN JAW	2	8161	24741	51204692	0.467528577	1
511	OSTEOPENIA	2	8161	13687	51215746	0.999999999	1
512	TRIGGER FINGER	2	8161	3323	51226110	0.182445375	1
513	MITRAL VALVE DISEASE MIXED	2	8161	37	51229396	4.23E-80	5.52E-77
514	STRIDOR	2	8161	2372	51227061	0.068115534	1
515	MOUTH BREATHING	2	8161	325	51229108	2.24E-10	2.92E-07
516	PHLEBITIS	2	8161	4437	51224996	0.345760042	1
517	ARTHROPOD STING	2	8161	1421	51228012	0.00748501	1
518	BONE PAIN	2	8161	49712	51179721	0.053971676	1
519	PSEUDOMONAS TEST POSITIVE	2	8161	668	51228765	2.00E-05	0.026107921
520	NODULE	2	8161	11402	51218031	0.999999998	1
521	ERYTHEMA OF EYELID	2	8161	4236	51225197	0.315417575	1
522	BODY TEMPERATURE FLUCTUATION	2	8161	1857	51227576	0.026948211	1
523	ROTAVIRUS INFECTION	2	8161	421	51229012	3.41E-08	4.45E-05
524	PHARYNGOTONSILLITIS	2	8161	193	51229240	7.77E-17	1.01E-13
525	SKELETAL DYSPLASIA	2	8161	128	51229305	8.69E-25	1.13E-21
526	CORNEAL OEDEMA	2	8161	1894	51227539	0.029268641	1
527	RHINITIS ALLERGIC	2	8161	3761	51225672	0.244772067	1
528	PREMATURE BABY	2	8161	26238	51203195	0.410978039	1
529	ACCIDENTAL EXPOSURE TO PRODUCT	2	8161	69487	51159946	0.009941371	1
530	HAEMATURIA	2	8161	29559	51199874	0.308424527	1
531	SKIN PLAQUE	2	8161	7475	51221958	0.777202575	1
532	LIGAMENT SPRAIN	2	8161	9260	51220173	0.983965257	1
533	GALLBLADDER DISORDER	2	8161	15599	51213834	1	1
534	KYPHOSCOLIOSIS	2	8161	224	51229209	1.20E-14	1.57E-11
535	PAPULE	2	8161	5533	51223900	0.510285367	1
536	PURULENT DISCHARGE	2	8161	3707	51225726	0.236900096	1
537	BRAIN DEATH	2	8161	2496	51226937	0.080624907	1
538	LEFT VENTRICULAR HYPERTROPHY	2	8161	3777	51225656	0.247112554	1
539	COLITIS	2	8161	29849	51199584	0.300776056	1
540	SLUGGISHNESS	2	8161	8660	51220773	0.918624001	1
541	OXYGEN THERAPY	2	8161	1831	51227602	0.025380141	1
542	INTESTINAL OBSTRUCTION	2	8161	29695	51199738	0.30481392	1
543	SKIN LESION	2	8161	22696	51206737	0.557114646	1
544	KLEBSIELLA INFECTION	2	8161	3947	51225486	0.272179535	1
545	CONCUSSION	2	8161	6391	51223042	0.633247341	1
546	INTERVERTEBRAL DISC SPACE NARROWING	2	8161	736	51228697	5.53E-05	0.07217234
547	BALANCE DISORDER	2	8161	74276	51155157	0.006618339	1
548	TARSAL TUNNEL SYNDROME	2	8161	196	51229237	1.36E-16	1.77E-13
549	BRONCHIAL HYPERREACTIVITY	2	8161	1134	51228299	0.001930166	1
550	HAND-FOOT-AND-MOUTH DISEASE	2	8161	534	51228899	1.29E-06	0.001683584
551	ATRIAL TACHYCARDIA	2	8161	1768	51227665	0.021795888	1
552	HYPOPNOEA	2	8161	2814	51226619	0.116454382	1
553	KIDNEY INFECTION	2	8161	16503	51212930	0.936322878	1
554	POST PROCEDURAL INFECTION	2	8161	6845	51222588	0.695198795	1
555	EPIGASTRIC DISCOMFORT	2	8161	3332	51226101	0.183684661	1
556	BREATH SOUNDS ABNORMAL	2	8161	4084	51225349	0.29259873	1
557	ARTHRITIS	2	8161	66888	51162545	0.012402997	1
558	CATHETER SITE INFECTION	2	8161	3133	51226300	0.156803337	1
559	SPEECH DISORDER	2	8161	44486	51184947	0.084688602	1
560	AIRWAY COMPLICATION OF ANAESTHESIA	2	8161	209	51229224	1.26E-15	1.64E-12
561	ANOXIA	2	8161	285	51229148	1.03E-11	1.35E-08
562	SKIN DISORDER	2	8161	27338	51202095	0.373749506	1
563	ORTHOPNOEA	2	8161	2776	51226657	0.111917765	1
564	ALOPECIA	2	8161	168824	51060609	2.45E-06	0.003196291
565	PIGMENTATION DISORDER	2	8161	5094	51224339	0.44498947	1
566	ULCERATIVE KERATITIS	2	8161	2288	51227145	0.060168764	1
567	FUNGAL SKIN INFECTION	2	8161	3319	51226114	0.181895247	1
568	ACUTE LYMPHOCYTIC LEUKAEMIA	2	8161	2416	51227017	0.072451074	1
569	PHOTOPSIA	2	8161	5347	51224086	0.482775284	1
570	VENTRICULAR HYPERTROPHY	2	8161	2033	51227400	0.038904802	1
571	OLIGURIA	2	8161	5174	51224259	0.456977666	1
572	TONIC CONVULSION	2	8161	1033	51228400	0.001008404	1
573	INNER EAR INFLAMMATION	2	8161	126	51229307	3.69E-25	4.81E-22
574	DIAPHRAGMATIC HERNIA	2	8161	539	51228894	1.46E-06	0.001910066
575	URETEROLITHIASIS	2	8161	1525	51227908	0.010828536	1
576	STREPTOCOCCAL INFECTION	2	8161	4364	51225069	0.334724828	1
577	DRUG INEFFECTIVE	2	8161	1100623	50128810	9.17E-40	1.20E-36
578	APHASIA	2	8161	26162	51203271	0.413680542	1
579	DISABILITY	2	8161	16427	51213006	0.942131602	1
580	TEETHING	2	8161	223	51229210	1.04E-14	1.36E-11
581	INCREASED VISCOSITY OF UPPER RESPIRATORY SECRETION	2	8161	633	51228800	1.09E-05	0.014237015
582	GRIP STRENGTH DECREASED	2	8161	6243	51223190	0.61255927	1
583	TENDERNESS	2	8161	9056	51220377	0.962208535	1
584	HEART VALVE OPERATION	2	8161	349	51229084	1.01E-09	1.32E-06
585	CYANOSIS CENTRAL	2	8161	218	51229215	5.05E-15	6.59E-12
586	PNEUMONIA VIRAL	2	8161	2512	51226921	0.082303301	1
587	CREPITATIONS	2	8161	2608	51226825	0.092665188	1
588	BLOOD PRESSURE FLUCTUATION	2	8161	21450	51207983	0.619522655	1
589	COORDINATION ABNORMAL	2	8161	12278	51217155	0.999999999	1
590	EAR HAEMORRHAGE	2	8161	1697	51227736	0.018123361	1
591	ATRIAL FIBRILLATION	2	8161	81666	51147767	0.003539111	1
592	THERAPY NON-RESPONDER	2	8161	44066	51185367	0.08781651	1
593	SINUS CONGESTION	2	8161	11510	51217923	0.999999999	1
594	PERIPHERAL COLDNESS	2	8161	11561	51217872	0.999999998	1
595	TYPE I HYPERSENSITIVITY	2	8161	2572	51226861	0.08872202	1
596	RASH MACULO-PAPULAR	2	8161	17634	51211799	0.853376289	1
597	AORTIC STENOSIS	2	8161	2909	51226524	0.128064807	1
598	WOUND	2	8161	22597	51206836	0.561845918	1
599	CATARACT	2	8161	47850	51181583	0.063358745	1
600	PAPILLOEDEMA	2	8161	3702	51225731	0.236173417	1
601	EAR DISORDER	2	8161	3938	51225495	0.270844236	1
602	MUSCLE STRAIN	2	8161	7432	51222001	0.771755541	1
603	TRACHEAL HAEMORRHAGE	2	8161	301	51229132	3.90E-11	5.08E-08
604	CATHETER SITE DISCOLOURATION	2	8161	78	51229355	1.23E-39	1.60E-36
605	LIMB OPERATION	2	8161	3641	51225792	0.227339939	1
606	TOOTH INFECTION	2	8161	11252	51218181	0.999999998	1
607	TYMPANIC MEMBRANE PERFORATION	2	8161	1407	51228026	0.007093555	1
608	WOUND INFECTION	2	8161	7710	51221723	0.806579791	1
609	BRONCHOSCOPY	2	8161	191	51229242	5.31E-17	6.93E-14
610	ASTIGMATISM	2	8161	1260	51228173	0.003765803	1
611	MYOPIA	2	8161	2016	51227417	0.037649565	1
612	ACINETOBACTER INFECTION	2	8161	859	51228574	0.000233238	0.304375344
613	IMMOBILE	2	8161	3593	51225840	0.220433038	1
614	CHRONIC RESPIRATORY FAILURE	2	8161	943	51228490	0.000504898	0.65889146
615	URINE ABNORMALITY	2	8161	3611	51225822	0.223018378	1
616	SUPERINFECTION	2	8161	1192	51228241	0.00267037	1
617	FUNGAL INFECTION	2	8161	27812	51201621	0.358749385	1
618	FOOD REFUSAL	2	8161	526	51228907	1.05E-06	0.001369022
619	SALIVARY HYPERSECRETION	2	8161	8208	51221225	0.866649203	1
620	BONE DEFORMITY	2	8161	572	51228861	3.19E-06	0.004161601
621	GENITAL PAIN	2	8161	1261	51228172	0.003783877	1
622	LIVEDO RETICULARIS	2	8161	1673	51227760	0.016969894	1
623	MEDULLARY COMPRESSION SYNDROME	2	8161	7	51229426	0	0
624	RENAL IMPAIRMENT	2	8161	68638	51160795	0.010686056	1
625	SHUNT INFECTION	2	8161	191	51229242	5.31E-17	6.93E-14
626	INFECTION PARASITIC	2	8161	533	51228900	1.26E-06	0.001641161
627	EYE INFLAMMATION	2	8161	7241	51222192	0.747293483	1
628	CARDIOGENIC SHOCK	2	8161	11094	51218339	0.999999999	1
629	PULSELESS ELECTRICAL ACTIVITY	2	8161	4068	51225365	0.290205805	1
630	PARESIS	2	8161	1889	51227544	0.028948986	1
631	ACTIVATED PARTIAL THROMBOPLASTIN TIME PROLONGED	2	8161	4182	51225251	0.307294777	1
632	BRAIN COMPRESSION	2	8161	331	51229102	3.33E-10	4.35E-07
633	STEM CELL TRANSPLANT	2	8161	1908	51227525	0.030173748	1
634	AORTIC DILATATION	2	8161	880	51228553	0.000286736	0.374191015
635	EXCESSIVE GRANULATION TISSUE	2	8161	726	51228707	4.82E-05	0.062877584
636	EYE DISCHARGE	2	8161	7819	51221614	0.81998103	1
637	PULMONARY ARTERIAL HYPERTENSION	2	8161	12943	51216490	1	1
638	MASTOIDITIS	2	8161	749	51228684	6.58E-05	0.085876838
639	BRONCHIAL SECRETION RETENTION	2	8161	1072	51228361	0.001314034	1
640	NEOPLASM	2	8161	9477	51219956	0.999999999	1
641	EYE MOVEMENT DISORDER	2	8161	6328	51223105	0.62446962	1
642	HYPERTONIA	2	8161	5090	51224343	0.444389192	1
643	FEAR OF INJECTION	2	8161	5252	51224181	0.468631821	1
644	CATHETER SITE HAEMORRHAGE	2	8161	1981	51227452	0.03513194	1
645	EMOTIONAL DISORDER	2	8161	26675	51202758	0.395771261	1
646	CATHETER SITE RELATED REACTION	2	8161	545	51228888	1.70E-06	0.002215766
647	SPINAL CORD DISORDER	2	8161	1399	51228034	0.006875935	1
648	BRAIN INJURY	2	8161	8895	51220538	0.944705443	1
649	LEFT VENTRICULAR DYSFUNCTION	2	8161	5562	51223871	0.51455105	1
650	WRIST SURGERY	2	8161	736	51228697	5.53E-05	0.07217234
651	DEVICE RELATED BACTERAEMIA	2	8161	216	51229217	3.75E-15	4.89E-12
652	INAPPROPRIATE SCHEDULE OF PRODUCT ADMINISTRATION	2	8161	192646	51036787	3.42E-07	0.000446119
653	SUSPECTED COVID-19	2	8161	3135	51226298	0.157067682	1
654	JOINT CONTRACTURE	2	8161	937	51228496	0.000479938	0.626319171
655	SKIN LACERATION	2	8161	17560	51211873	0.858604261	1
656	SPEECH DISORDER DEVELOPMENTAL	2	8161	2633	51226800	0.095442827	1
657	CEREBRAL VENTRICLE COLLAPSE	2	8161	66	51229367	1.94E-46	2.53E-43
658	COVID-19 PNEUMONIA	2	8161	9848	51219585	0.999999999	1
659	ANGER	2	8161	29363	51200070	0.313702791	1
660	CONJUNCTIVAL HYPERAEMIA	2	8161	2888	51226545	0.125466327	1
661	KNEE ARTHROPLASTY	2	8161	16162	51213271	0.962618181	1
662	MEDICAL DEVICE IMPLANTATION	2	8161	996	51228437	0.000770018	1
663	DYSPEPSIA	2	8161	80257	51149176	0.003987083	1
664	MASTICATION DISORDER	2	8161	2496	51226937	0.080624907	1
665	HIP DEFORMITY	2	8161	363	51229070	2.24E-09	2.92E-06
666	SPINAL CORD INJURY	2	8161	1423	51228010	0.007542042	1
667	BLADDER DISORDER	2	8161	8567	51220866	0.908125783	1
668	MITRAL VALVE THICKENING	2	8161	108	51229325	4.10E-29	5.36E-26
669	AGGRESSION	2	8161	42385	51187048	0.101544361	1
670	FEAR OF DEATH	2	8161	1885	51227548	0.028694629	1
671	WOUND DEHISCENCE	2	8161	2895	51226538	0.126330521	1
672	ANTIBODY TEST ABNORMAL	2	8161	617	51228816	8.09E-06	0.010551402
673	ORAL HERPES	2	8161	15910	51213523	0.982434888	1
674	HEART VALVE INCOMPETENCE	2	8161	2601	51226832	0.091893182	1
675	EMOTIONAL DISTRESS	2	8161	113493	51115940	0.000243802	0.318161293
676	HIP FRACTURE	2	8161	26605	51202828	0.398169451	1
677	DIAPHRAGMATIC DISORDER	2	8161	655	51228778	1.61E-05	0.020997425
678	PULMONARY FIBROSIS	2	8161	14708	51214725	1	1
679	PHYSICAL DISABILITY	2	8161	4031	51225402	0.28467996	1
680	SLEEP DISORDER DUE TO A GENERAL MEDICAL CONDITION	2	8161	7852	51221581	0.824010209	1
681	MUSCULOSKELETAL DISCOMFORT	2	8161	14606	51214827	0.999999999	1
682	DISCHARGE	2	8161	1003	51228430	0.000811529	1
683	QUADRIPARESIS	2	8161	1344	51228089	0.005496723	1
684	NEUROPATHY PERIPHERAL	2	8161	76792	51152641	0.005346716	1
685	HAEMOPTYSIS	2	8161	23689	51205744	0.511722632	1
686	INCORRECT DRUG ADMINISTRATION RATE	2	8161	3326	51226107	0.18285824	1
687	ANAPHYLACTOID REACTION	2	8161	3374	51226059	0.18949484	1
688	URINE ANALYSIS ABNORMAL	2	8161	2587	51226846	0.090356786	1
689	AMNESIA	2	8161	56250	51173183	0.030780906	1
690	BRAIN HYPOXIA	2	8161	854	51228579	0.000221724	0.289350376
691	EXPIRED PRODUCT ADMINISTERED	2	8161	32975	51196458	0.229402482	1
692	SKIN BURNING SENSATION	2	8161	60658	51168775	0.021106125	1
693	RIGHT VENTRICULAR FAILURE	2	8161	6245	51223188	0.612840393	1
694	PNEUMONIA ASPIRATION	2	8161	20519	51208914	0.670394842	1
695	INGUINAL HERNIA REPAIR	2	8161	310	51229123	7.74E-11	1.01E-07
696	LOWER LIMB FRACTURE	2	8161	15024	51214409	0.999999998	1
697	ORAL PAIN	2	8161	19323	51210110	0.74143676	1
698	BRONCHIAL DISORDER	2	8161	1405	51228028	0.007038738	1
699	MUCOPOLYSACCHARIDOSIS	2	8161	10	51229423	2.61E-257	3.40E-254
700	NOSOCOMIAL INFECTION	2	8161	1922	51227511	0.031093665	1
701	PNEUMONIA PSEUDOMONAL	2	8161	1657	51227776	0.016225542	1
702	NEUTROPHIL PERCENTAGE INCREASED	2	8161	1059	51228374	0.001205575	1
703	WHITE BLOOD CELL COUNT DECREASED	2	8161	90799	51138634	0.001637321	1
704	PNEUMONIA STAPHYLOCOCCAL	2	8161	1634	51227799	0.015189961	1
705	FEMUR FRACTURE	2	8161	27410	51202023	0.371431831	1
706	GASTRIC HAEMORRHAGE	2	8161	10252	51219181	1	1
707	PLATELET COUNT DECREASED	2	8161	89171	51140262	0.001878087	1
708	DEFICIENCY OF BILE SECRETION	2	8161	101	51229332	5.06E-31	6.60E-28
709	JAUNDICE	2	8161	22895	51206538	0.547719256	1
710	HAEMORRHAGIC STROKE	2	8161	6716	51222717	0.677833318	1
711	ABDOMINAL NEOPLASM	1	8162	768	51228665	0.280783745	1
712	CARDIAC FAILURE ACUTE	1	8162	5247	51224186	0.999999999	1
713	PULMONARY SEPSIS	1	8162	1177	51228256	0.470901391	1
714	UPPER RESPIRATORY TRACT INFLAMMATION	1	8162	1066	51228367	0.423430698	1
715	RESPIRATORY FUME INHALATION DISORDER	1	8162	252	51229181	0.022028288	1
716	GASTROINTESTINAL VIRAL INFECTION	1	8162	852	51228581	0.323263612	1
717	CONGENITAL KYPHOSCOLIOSIS	1	8162	7	51229426	2.35E-44	3.07E-41
718	CLAVICLE FRACTURE	1	8162	3274	51226159	0.999999997	1
719	DRY EYE	1	8162	34832	51194601	0.085485273	1
720	HYPONATRAEMIA	1	8162	47069	51182364	0.028389628	1
721	VASCULAR STENOSIS	1	8162	283	51229150	0.032510745	1
722	EYE INFECTION	1	8162	9030	51220403	1	1
723	INJECTION SITE INFLAMMATION	1	8162	3967	51225466	1	1
724	SCREAMING	1	8162	5251	51224182	1	1
725	ECZEMA	1	8162	27513	51201920	0.16829625	1
726	EFFUSION	1	8162	1166	51228267	0.46632719	1
727	MULTIPLE ALLERGIES	1	8162	6424	51223009	0.999999999	1
728	PELVIC PAIN	1	8162	15242	51214191	0.551219391	1
729	LAZINESS	1	8162	1428	51228005	0.568120959	1
730	DYSAESTHESIA	1	8162	2487	51226946	0.869257532	1
731	IMPAIRED HEALING	1	8162	26617	51202816	0.183077111	1
732	PHARYNGEAL EXUDATE	1	8162	33	51229400	1.81E-11	2.36E-08
733	ACNE	1	8162	67507	51161926	0.004739827	1
734	AUTONOMIC NERVOUS SYSTEM IMBALANCE	1	8162	2265	51227168	0.817045681	1
735	ACUTE SINUSITIS	1	8162	1496	51227937	0.592289854	1
736	MUSCULOSKELETAL PAIN	1	8162	48649	51180784	0.024673706	1
737	GINGIVAL SWELLING	1	8162	3796	51225637	0.999999998	1
738	LOCALISED OEDEMA	1	8162	3919	51225514	0.999999997	1
739	RETINAL DISORDER	1	8162	2175	51227258	0.794526717	1
740	CAESAREAN SECTION	1	8162	10134	51219299	0.928079926	1
741	ANAL FISSURE	1	8162	4354	51225079	0.999999999	1
742	NAIL DISORDER	1	8162	6469	51222964	0.999999999	1
743	VITAMIN D DEFICIENCY	1	8162	8264	51221169	0.999999998	1
744	PYODERMA	1	8162	423	51229010	0.096108389	1
745	TETHERED CORD SYNDROME	1	8162	203	51229230	0.009502984	1
746	ENDOCARDITIS	1	8162	4196	51225237	1	1
747	SPINAL CORD OPERATION	1	8162	152	51229281	0.002314031	1
748	BLOODY DISCHARGE	1	8162	949	51228484	0.370112835	1
749	URETHRITIS	1	8162	425	51229008	0.097138701	1
750	GLOMERULONEPHRITIS MEMBRANOPROLIFERATIVE	1	8162	418	51229015	0.09354197	1
751	DROOLING	1	8162	5444	51223989	1	1
752	DELUSION	1	8162	12616	51216817	0.718952302	1
753	JOINT ANKYLOSIS	1	8162	513	51228920	0.143954199	1
754	MONOPLEGIA	1	8162	3721	51225712	1	1
755	SINUS TACHYCARDIA	1	8162	11798	51217635	0.781740932	1
756	AGEUSIA	1	8162	21037	51208396	0.311669752	1
757	CSF SHUNT REMOVAL	1	8162	8	51229425	1.35E-39	1.76E-36
758	INFUSION SITE INFLAMMATION	1	8162	400	51229033	0.084424033	1
759	CERVICAL INCOMPETENCE	1	8162	463	51228970	0.117058833	1
760	PREMATURE LABOUR	1	8162	5205	51224228	1	1
761	UTERINE HYPERTONUS	1	8162	234	51229199	0.016812584	1
762	OPISTHOTONUS	1	8162	693	51228740	0.241485466	1
763	PELVIC FLUID COLLECTION	1	8162	570	51228863	0.175015586	1
764	ANGIOGRAM	1	8162	241	51229192	0.018759808	1
765	CRANIOFACIAL FRACTURE	1	8162	3760	51225673	0.999999997	1
766	AORTIC VALVE REPLACEMENT	1	8162	988	51228445	0.388270121	1
767	CARDIAC PACEMAKER REPLACEMENT	1	8162	432	51229001	0.100760806	1
768	DELIRIUM	1	8162	27771	51201662	0.164275172	1
769	PERICARDIAL DISEASE	1	8162	248	51229185	0.020810836	1
770	PROCEDURAL HEADACHE	1	8162	319	51229114	0.046721391	1
771	BREATHING-RELATED SLEEP DISORDER	1	8162	229	51229204	0.015486842	1
772	ADENOIDITIS	1	8162	107	51229326	0.00023241	0.303294596
773	MUCOUS STOOLS	1	8162	3791	51225642	1	1
774	CEREBRAL INFARCTION	1	8162	20734	51208699	0.320943998	1
775	ENDOCARDITIS BACTERIAL	1	8162	657	51228776	0.222233083	1
776	HEMIPLEGIA	1	8162	7132	51222301	0.999999999	1
777	SEPTIC EMBOLUS	1	8162	728	51228705	0.259972578	1
778	SPLENIC INFARCTION	1	8162	1432	51228001	0.569566554	1
779	PREAURICULAR CYST	1	8162	29	51229404	7.85E-13	1.02E-09
780	ORBITAL OEDEMA	1	8162	427	51229006	0.098171085	1
781	OSTEOMYELITIS	1	8162	15959	51213474	0.513078804	1
782	BACILLUS INFECTION	1	8162	462	51228971	0.11652747	1
783	CEPHALO-PELVIC DISPROPORTION	1	8162	184	51229249	0.006125959	1
784	VAGINAL HAEMORRHAGE	1	8162	37732	51191701	0.065640239	1
785	HYPEREMESIS GRAVIDARUM	1	8162	328	51229105	0.050563881	1
786	HYPOTHYROIDISM	1	8162	25809	51203624	0.197570054	1
787	PERIPARTUM CARDIOMYOPATHY	1	8162	144	51229289	0.00170129	1
788	CORNEAL GRAFT REJECTION	1	8162	148	51229285	0.001992049	1
789	DISORIENTATION	1	8162	33877	51195556	0.093298967	1
790	CEREBROSPINAL FLUID CIRCULATION DISORDER	1	8162	53	51229380	1.17E-07	0.000152502
791	OTITIS EXTERNA	1	8162	1042	51228391	0.412774134	1
792	EYE IRRITATION	1	8162	41260	51188173	0.047725579	1
793	PHOTOPHOBIA	1	8162	14961	51214472	0.566983628	1
794	CATHETER SITE VESICLES	1	8162	152	51229281	0.002314031	1
795	PRODUCT PHYSICAL ISSUE	1	8162	16425	51213008	0.489807991	1
796	JOINT SWELLING	1	8162	99546	51129887	0.000306746	0.400303407
797	DRY SKIN	1	8162	102020	51127413	0.000248833	0.324726677
798	INCISION SITE INFLAMMATION	1	8162	95	51229338	8.87E-05	0.115726005
799	INCISION SITE SWELLING	1	8162	241	51229192	0.018759808	1
800	DEVICE RELATED SEPSIS	1	8162	1927	51227506	0.72785754	1
801	TOOTH DEVELOPMENT DISORDER	1	8162	128	51229305	0.000823848	1
802	CATHETER SITE MASS	1	8162	59	51229374	5.26E-07	0.000686103
803	INJURY ASSOCIATED WITH DEVICE	1	8162	16352	51213081	0.493377728	1
804	PETECHIAE	1	8162	8703	51220730	1	1
805	POST-TUSSIVE VOMITING	1	8162	80	51229353	1.80E-05	0.023505657
806	CONGENITAL PIGMENTATION DISORDER	1	8162	20	51229413	8.92E-18	1.16E-14
807	CONGENITAL WHITE BLOOD CELL DISORDER	1	8162	3	51229430	4.18E-87	5.45E-84
808	PSYCHOGENIC SEIZURE	1	8162	776	51228657	0.284902598	1
809	URINARY TRACT OBSTRUCTION	1	8162	2383	51227050	0.845360639	1
810	CRANIECTOMY	1	8162	69	51229364	3.67E-06	0.004784715
811	PINEALOMA	1	8162	2	51229431	1.44E-115	1.88E-112
812	HORDEOLUM	1	8162	2997	51226436	0.97417692	1
813	STRANGULATED UMBILICAL HERNIA	1	8162	29	51229404	7.85E-13	1.02E-09
814	CLOSTRIDIUM DIFFICILE INFECTION	1	8162	17576	51211857	0.437020038	1
815	CHIKUNGUNYA VIRUS INFECTION	1	8162	522	51228911	0.148843544	1
816	GENERALISED OEDEMA	1	8162	9805	51219628	0.960266219	1
817	TRACHEOBRONCHITIS	1	8162	648	51228785	0.217387279	1
818	DUODENAL ULCER HAEMORRHAGE	1	8162	2432	51227001	0.856738665	1
819	CHRONIC RESPIRATORY DISEASE	1	8162	264	51229169	0.025871988	1
820	FEELING OF DESPAIR	1	8162	3820	51225613	1	1
821	RADICULOPATHY	1	8162	3080	51226353	0.989583834	1
822	CATARRH	1	8162	653	51228780	0.220080868	1
823	RESPIRATORY DEPRESSION	1	8162	10252	51219181	0.916810791	1
824	CORNEAL DISORDER	1	8162	1846	51227587	0.704452751	1
825	BLOOD URINE	1	8162	663	51228770	0.225456811	1
826	RENAL PAIN	1	8162	8813	51220620	0.999999998	1
827	INFREQUENT BOWEL MOVEMENTS	1	8162	2067	51227366	0.766367185	1
828	CENTRAL VENOUS CATHETER REMOVAL	1	8162	390	51229043	0.07945026	1
829	NUCHAL RIGIDITY	1	8162	781	51228652	0.287469295	1
830	FUNCTIONAL GASTROINTESTINAL DISORDER	1	8162	3551	51225882	1	1
831	X-RAY OF PELVIS AND HIP ABNORMAL	1	8162	42	51229391	2.54E-09	3.32E-06
832	PHARYNGEAL PARAESTHESIA	1	8162	1152	51228281	0.460464828	1
833	BLOOD PRESSURE ABNORMAL	1	8162	15858	51213575	0.518276447	1
834	INFECTION PROPHYLAXIS	1	8162	22	51229411	2.40E-16	3.14E-13
835	LYMPH NODE TUBERCULOSIS	1	8162	647	51228786	0.21684813	1
836	INTENTIONAL PRODUCT MISUSE	1	8162	95149	51134284	0.000445196	0.580980735
837	ROTATOR CUFF SYNDROME	1	8162	11235	51218198	0.828322793	1
838	CLOSTRIDIUM TEST POSITIVE	1	8162	1741	51227692	0.672778616	1
839	GINGIVITIS	1	8162	5512	51223921	0.999999999	1
840	TOOTH DEPOSIT	1	8162	311	51229122	0.043396833	1
841	POOR PERIPHERAL CIRCULATION	1	8162	3707	51225726	0.999999997	1
842	DENTAL CARIES	1	8162	9558	51219875	0.985187433	1
843	MOUTH SWELLING	1	8162	4756	51224677	1	1
844	ORAL DISORDER	1	8162	6666	51222767	0.999999997	1
845	MALPOSITIONED TEETH	1	8162	122	51229311	0.000598948	0.781627298
846	LARYNGEAL CYST	1	8162	19	51229414	1.34E-18	1.75E-15
847	FOOT FRACTURE	1	8162	16567	51212866	0.482942817	1
848	NEURALGIA	1	8162	20196	51209237	0.338137849	1
849	SKIN IRRITATION	1	8162	40154	51189279	0.052725299	1
850	MOANING	1	8162	901	51228532	0.347230627	1
851	EYE CONTUSION	1	8162	1946	51227487	0.733224526	1
852	MYELOCYTE PERCENTAGE INCREASED	1	8162	33	51229400	1.81E-11	2.36E-08
853	METASTASES TO CENTRAL NERVOUS SYSTEM	1	8162	9960	51219473	0.944960656	1
854	METASTASES TO LUNG	1	8162	9198	51220235	1	1
855	METASTASES TO LYMPH NODES	1	8162	5261	51224172	1	1
856	UNDIFFERENTIATED SARCOMA	1	8162	41	51229392	1.63E-09	2.12E-06
857	NASAL DISCHARGE DISCOLOURATION	1	8162	1117	51228316	0.445607136	1
858	RESPIRATORY TRACT INFECTION VIRAL	1	8162	1699	51227734	0.659660887	1
859	LUNG ASSIST DEVICE THERAPY	1	8162	85	51229348	3.25E-05	0.042472489
860	MECHANICAL VENTILATION	1	8162	1711	51227722	0.663435889	1
861	FOAMING AT MOUTH	1	8162	1690	51227743	0.656815223	1
862	PETIT MAL EPILEPSY	1	8162	4133	51225300	0.999999999	1
863	STARING	1	8162	2021	51227412	0.753973604	1
864	URINARY TRACT INFECTION FUNGAL	1	8162	471	51228962	0.121321039	1
865	CHOLECYSTECTOMY	1	8162	9317	51220116	0.999999998	1
866	LEUKOPENIA	1	8162	40801	51188632	0.0497387	1
867	TRANSPLANT REJECTION	1	8162	6591	51222842	1	1
868	SPINAL CORD HAEMATOMA	1	8162	256	51229177	0.023278042	1
869	DEGENERATIVE AORTIC VALVE DISEASE	1	8162	53	51229380	1.17E-07	0.000152502
870	DEGENERATIVE MITRAL VALVE DISEASE	1	8162	42	51229391	2.54E-09	3.32E-06
871	ARRHYTHMIA SUPRAVENTRICULAR	1	8162	955	51228478	0.372931565	1
872	SOFT TISSUE DISORDER	1	8162	1013	51228420	0.399705891	1
873	PERICARDITIS	1	8162	11534	51217899	0.80322865	1
874	MILIARIA	1	8162	1609	51227824	0.630632737	1
875	PENILE PAIN	1	8162	2804	51226629	0.936661827	1
876	INTERCEPTED PRODUCT PREPARATION ERROR	1	8162	7299	51222134	0.999999999	1
877	ANURIA	1	8162	7332	51222101	1	1
878	AXILLARY PAIN	1	8162	1248	51228185	0.499764209	1
879	PAINFUL RESPIRATION	1	8162	2143	51227290	0.786316285	1
880	CARBON DIOXIDE INCREASED	1	8162	1117	51228316	0.445607136	1
881	CARDIAC DYSFUNCTION	1	8162	2570	51226863	0.887664869	1
882	SKIN EROSION	1	8162	2506	51226927	0.873521884	1
883	VISUAL ACUITY TESTS ABNORMAL	1	8162	193	51229240	0.007619721	1
884	NEUROLOGICAL SYMPTOM	1	8162	4625	51224808	0.999999997	1
885	NERVE INJURY	1	8162	9688	51219745	0.971989016	1
886	HEPATOCELLULAR INJURY	1	8162	14590	51214843	0.588538951	1
887	TEMPOROMANDIBULAR JOINT SYNDROME	1	8162	2715	51226718	0.918506418	1
888	INCORRECT ROUTE OF PRODUCT ADMINISTRATION	1	8162	47770	51181663	0.026675209	1
889	SUDDEN DEATH	1	8162	9045	51220388	1	1
890	OESOPHAGITIS	1	8162	8833	51220600	1	1
891	CONJUNCTIVITIS	1	8162	14499	51214934	0.593958787	1
892	PULSE ABNORMAL	1	8162	2000	51227433	0.748232758	1
893	MYELODYSPLASTIC SYNDROME	1	8162	12215	51217218	0.749034066	1
894	MENINGOENCEPHALITIS BACTERIAL	1	8162	147	51229286	0.001916479	1
895	PULSE ABSENT	1	8162	3966	51225467	0.999999999	1
896	MEDICAL DEVICE SITE GRANULOMA	1	8162	14	51229419	2.44E-24	3.18E-21
897	TRACHEAL OBSTRUCTION EXTRINSIC	1	8162	9	51229424	8.70E-36	1.13E-32
898	VALLECULAR CYST	1	8162	0	51229433	0	0
899	SEROMA	1	8162	1072	51228361	0.426072608	1
900	CNS VENTRICULITIS	1	8162	273	51229160	0.028935371	1
901	EYE INJURY	1	8162	2363	51227070	0.840653925	1
902	TYMPANIC MEMBRANE DISORDER	1	8162	276	51229157	0.029989447	1
903	TURBINOPLASTY	1	8162	9	51229424	8.70E-36	1.13E-32
904	MEDICAL DEVICE REMOVAL	1	8162	1485	51227948	0.58843787	1
905	COXSACKIE VIRAL INFECTION	1	8162	124	51229309	0.000668298	0.872129458
906	NEEDLE ISSUE	1	8162	20594	51208839	0.32532728	1
907	TOE WALKING	1	8162	94	51229339	8.10E-05	0.105662967
908	VESSEL PUNCTURE SITE ERYTHEMA	1	8162	25	51229408	1.31E-14	1.71E-11
909	VESSEL PUNCTURE SITE PAIN	1	8162	89	51229344	4.99E-05	0.065096661
910	VESSEL PUNCTURE SITE PRURITUS	1	8162	11	51229422	4.56E-30	5.95E-27
911	DEPRESSIVE SYMPTOM	1	8162	2831	51226602	0.942059288	1
912	DIPLEGIA	1	8162	1703	51227730	0.660921653	1
913	MUSCLE ATROPHY	1	8162	9754	51219679	0.965358114	1
914	LUNG CONSOLIDATION	1	8162	2297	51227136	0.824856098	1
915	ANKLE DEFORMITY	1	8162	299	51229134	0.03858204	1
916	CEREBROSPINAL FISTULA	1	8162	74	51229359	8.00E-06	0.01044008
917	GASTROSTOMY TUBE SITE COMPLICATION	1	8162	151	51229282	0.002230544	1
918	INTERNATIONAL NORMALISED RATIO INCREASED	1	8162	25609	51203824	0.201339442	1
919	GAZE PALSY	1	8162	1415	51228018	0.563401692	1
920	CATHETER SITE PRURITUS	1	8162	772	51228661	0.28284503	1
921	VERTEBRAL COLUMN MASS	1	8162	247	51229186	0.02051159	1
922	EMPHYSEMA	1	8162	8744	51220689	1	1
923	SLOW RESPONSE TO STIMULI	1	8162	1080	51228353	0.429581409	1
924	MOUTH CYST	1	8162	154	51229279	0.002487091	1
925	BRAIN ABSCESS	1	8162	1976	51227457	0.741606678	1
926	FRACTURED SACRUM	1	8162	1022	51228411	0.403784128	1
927	WOUND HAEMORRHAGE	1	8162	3256	51226177	0.999999997	1
928	COMPLICATIONS OF BONE MARROW TRANSPLANT	1	8162	300	51229133	0.038975036	1
929	MALIGNANT HYPERTENSION	1	8162	758	51228675	0.275614441	1
930	DYSTONIA	1	8162	17106	51212327	0.457803682	1
931	MYOCLONIC EPILEPSY	1	8162	1163	51228270	0.465074814	1
932	VERTEBRAL ARTERY HYPOPLASIA	1	8162	34	51229399	3.55E-11	4.63E-08
933	ANKLE OPERATION	1	8162	1101	51228332	0.438717733	1
934	OVARIAN MASS	1	8162	619	51228814	0.201699275	1
935	ABORTION INDUCED	1	8162	7978	51221455	1	1
936	ATROPHY	1	8162	1711	51227722	0.663435889	1
937	JAW CYST	1	8162	193	51229240	0.007619721	1
938	INCARCERATED HERNIA	1	8162	254	51229179	0.022649165	1
939	PELVIC MASS	1	8162	677	51228756	0.232956234	1
940	CATHETER SITE RASH	1	8162	380	51229053	0.074550602	1
941	INFUSION SITE DISCOMFORT	1	8162	734	51228699	0.263116618	1
942	HEART VALVE STENOSIS	1	8162	306	51229127	0.041364818	1
943	SWELLING OF EYELID	1	8162	3968	51225465	1	1
944	EUSTACHIAN TUBE DYSFUNCTION	1	8162	466	51228967	0.11865485	1
945	LYME DISEASE	1	8162	2793	51226640	0.934448367	1
946	SOMATOSENSORY EVOKED POTENTIALS ABNORMAL	1	8162	44	51229389	5.85E-09	7.63E-06
947	FRACTURE	1	8162	16109	51213324	0.505461978	1
948	SUBGALEAL HAEMATOMA	1	8162	155	51229278	0.002576697	1
949	HYPERCALCIURIA	1	8162	434	51228999	0.101800083	1
950	PYELONEPHRITIS	1	8162	7094	51222339	1	1
951	RASH PUSTULAR	1	8162	6505	51222928	0.999999998	1
952	PERIARTHRITIS	1	8162	1908	51227525	0.722444555	1
953	GASTROENTERITIS	1	8162	12114	51217319	0.756820091	1
954	BLOOD SODIUM INCREASED	1	8162	2220	51227213	0.805889906	1
955	MENINGITIS BACTERIAL	1	8162	1204	51228229	0.482011197	1
956	AFFECT LABILITY	1	8162	8406	51221027	0.999999998	1
957	PANIC DISORDER	1	8162	3411	51226022	1	1
958	COLOSTOMY	1	8162	1560	51227873	0.614275325	1
959	DEPENDENCE ON RESPIRATOR	1	8162	308	51229125	0.042173284	1
960	PARANASAL SINUS HYPERSECRETION	1	8162	3461	51225972	0.999999998	1
961	DERMATITIS DIAPER	1	8162	562	51228871	0.170649249	1
962	GASTROINTESTINAL TUBE INSERTION	1	8162	1999	51227434	0.747958066	1
963	LEARNING DISORDER	1	8162	2286	51227147	0.822182581	1
964	SCAR	1	8162	14579	51214854	0.589191278	1
965	DEMYELINATION	1	8162	3462	51225971	0.999999999	1
966	MULTIPLE SCLEROSIS	1	8162	41565	51187868	0.046434247	1
967	MYELOMALACIA	1	8162	88	51229345	4.50E-05	0.058711269
968	SPINAL INSTABILITY	1	8162	190	51229243	0.00710065	1
969	CORNEAL THICKENING	1	8162	52	51229381	8.80E-08	0.000114891
970	HYPERVOLAEMIA	1	8162	17103	51212330	0.457939677	1
971	DENTAL CYST	1	8162	119	51229314	0.000504824	0.658795696
972	LARYNGEAL INFLAMMATION	1	8162	171	51229262	0.004301374	1
973	LARYNGEAL INJURY	1	8162	140	51229293	0.001440507	1
974	FEEDING DISORDER	1	8162	14543	51214890	0.591331576	1
975	HYPERTENSIVE CRISIS	1	8162	9516	51219917	0.989490795	1
976	LIP OEDEMA	1	8162	3641	51225792	1	1
977	TOTAL LUNG CAPACITY ABNORMAL	1	8162	201	51229232	0.009107515	1
978	INTESTINAL STRANGULATION	1	8162	143	51229290	0.001633336	1
979	POST PROCEDURAL CONSTIPATION	1	8162	126	51229307	0.000743192	0.96986506
980	IMMUNODEFICIENCY	1	8162	10983	51218450	0.850115584	1
981	ARTHRITIS INFECTIVE	1	8162	3833	51225600	0.999999999	1
982	PHARYNGEAL OPERATION	1	8162	233	51229200	0.016543051	1
983	CORNEAL IMPLANT	1	8162	13	51229420	5.61E-26	7.32E-23
984	PROSTHETIC CARDIAC VALVE MALFUNCTION	1	8162	13	51229420	5.61E-26	7.32E-23
985	EJECTION FRACTION DECREASED	1	8162	12955	51216478	0.694525497	1
986	SOFT TISSUE INFECTION	1	8162	1526	51227907	0.602685077	1
987	PERSONALITY CHANGE	1	8162	8169	51221264	1	1
988	PRODUCT ADMINISTRATION INTERRUPTED	1	8162	5106	51224327	1	1
989	STRANGULATED HERNIA	1	8162	191	51229242	0.00727132	1
990	CENTRAL NERVOUS SYSTEM INFECTION	1	8162	919	51228514	0.355880726	1
991	CHEMICAL BURNS OF EYE	1	8162	316	51229117	0.045464353	1
992	POSTOPERATIVE WOUND COMPLICATION	1	8162	1084	51228349	0.431329937	1
993	BILIARY COLIC	1	8162	2868	51226565	0.949374933	1
994	SPINAL ANAESTHESIA	1	8162	65	51229368	1.81E-06	0.002358219
995	PERIPHERAL VASCULAR DISORDER	1	8162	4703	51224730	1	1
996	CATHETER SITE PARAESTHESIA	1	8162	3	51229430	4.18E-87	5.45E-84
997	CATHETER SITE WARMTH	1	8162	102	51229331	0.000159748	0.208470928
998	ORTHOPAEDIC PROCEDURE	1	8162	453	51228980	0.111760548	1
999	ENCEPHALITIS VIRAL	1	8162	983	51228450	0.385963945	1
1000	REFRACTION DISORDER	1	8162	254	51229179	0.022649165	1
1001	ORAL SURGERY	1	8162	1885	51227548	0.715829471	1
1002	NECK INJURY	1	8162	2616	51226817	0.89762533	1
1003	LIP DISCOLOURATION	1	8162	1018	51228415	0.401974095	1
1004	SINUS DISORDER	1	8162	16737	51212696	0.47485868	1
1005	ELECTROLYTE IMBALANCE	1	8162	9183	51220250	0.999999998	1
1006	VERTEBRAL FORAMINAL STENOSIS	1	8162	719	51228714	0.255242319	1
1007	CLUMSINESS	1	8162	2381	51227052	0.84489162	1
1008	JOINT LOCK	1	8162	2480	51226953	0.867678726	1
1009	POST PROCEDURAL SWELLING	1	8162	887	51228546	0.340445377	1
1010	MUSCLE RIGIDITY	1	8162	9910	51219523	0.949870143	1
1011	STIFF TONGUE	1	8162	52	51229381	8.80E-08	0.000114891
1012	BRAIN NEOPLASM	1	8162	7496	51221937	0.999999998	1
1013	ACUTE ABDOMEN	1	8162	1274	51228159	0.510054366	1
1014	WOUND SECRETION	1	8162	3438	51225995	1	1
1015	INCISIONAL HERNIA	1	8162	1294	51228139	0.517870877	1
1016	CHRONIC LEFT VENTRICULAR FAILURE	1	8162	265	51229168	0.026204892	1
1017	POLYP	1	8162	5635	51223798	0.999999999	1
1018	CEREBRAL CYST	1	8162	626	51228807	0.205495323	1
1019	OBESITY	1	8162	12742	51216691	0.709768011	1
1020	STRESS URINARY INCONTINENCE	1	8162	1069	51228364	0.42475276	1
1021	ABDOMINAL RIGIDITY	1	8162	2218	51227215	0.805389329	1
1022	HEPATIC ENZYME INCREASED	1	8162	53943	51175490	0.01546166	1
1023	ABNORMAL BEHAVIOUR	1	8162	34631	51194802	0.087071747	1
1024	EAR INJURY	1	8162	403	51229030	0.085929583	1
1025	EAR SWELLING	1	8162	1701	51227732	0.660291575	1
1026	SKIN ULCER	1	8162	21802	51207631	0.289491902	1
1027	DRY THROAT	1	8162	8484	51220949	0.999999999	1
1028	EYE HAEMORRHAGE	1	8162	11467	51217966	0.808780964	1
1029	RETINAL DETACHMENT	1	8162	7538	51221895	0.999999999	1
1030	SKIN WOUND	1	8162	1202	51228231	0.481193941	1
1031	BACTERIAL DISEASE CARRIER	1	8162	639	51228794	0.212529961	1
1032	PNEUMONIA MYCOPLASMAL	1	8162	610	51228823	0.196811234	1
1033	CEREBROSPINAL FLUID DRAINAGE	1	8162	17	51229416	1.63E-20	2.13E-17
1034	DISLOCATION OF VERTEBRA	1	8162	1055	51228378	0.41856415	1
1035	CARDIOVASCULAR INSUFFICIENCY	1	8162	1485	51227948	0.58843787	1
1036	LOOSE TOOTH	1	8162	2855	51226578	0.946815118	1
1037	OROPHARYNGEAL DISCOMFORT	1	8162	6566	51222867	0.999999999	1
1038	OROPHARYNGEAL SURGERY	1	8162	37	51229396	2.17E-10	2.83E-07
1039	OSTEOPOROTIC FRACTURE	1	8162	1490	51227943	0.590191486	1
1040	PARACENTESIS	1	8162	542	51228891	0.159736348	1
1041	DEAFNESS TRANSITORY	1	8162	760	51228673	0.276650128	1
1042	BODY HEIGHT BELOW NORMAL	1	8162	609	51228824	0.196267647	1
1043	BRAIN OPERATION	1	8162	1707	51227726	0.662179984	1
1044	FEBRILE CONVULSION	1	8162	976	51228457	0.382724608	1
1045	LIMB ASYMMETRY	1	8162	726	51228707	0.25892287	1
1046	ANAESTHETIC COMPLICATION	1	8162	2023	51227410	0.75451761	1
1047	BONE MARROW INFILTRATION	1	8162	327	51229106	0.050131792	1
1048	ENERGY INCREASED	1	8162	5215	51224218	1	1
1049	SYSTOLIC DYSFUNCTION	1	8162	849	51228584	0.321776445	1
1050	PATENT DUCTUS ARTERIOSUS	1	8162	3671	51225762	0.999999996	1
1051	WISDOM TEETH REMOVAL	1	8162	1036	51228397	0.410087635	1
1052	COSTOCHONDRITIS	1	8162	1404	51228029	0.55938309	1
1053	EMBOLISM	1	8162	7145	51222288	1	1
1054	GROWTH RETARDATION	1	8162	2469	51226964	0.86518927	1
1055	EAR NEOPLASM	1	8162	237	51229196	0.017634211	1
1056	BONE DEVELOPMENT ABNORMAL	1	8162	254	51229179	0.022649165	1
1057	INTENSIVE CARE UNIT DELIRIUM	1	8162	30	51229403	1.85E-12	2.42E-09
1058	MASTOIDECTOMY	1	8162	24	51229409	3.84E-15	5.01E-12
1059	MUSCULOSKELETAL CHEST PAIN	1	8162	13345	51216088	0.667514538	1
1060	CYST	1	8162	10566	51218867	0.887513736	1
1061	OEDEMA GENITAL	1	8162	517	51228916	0.146126042	1
1062	FIBROCYSTIC BREAST DISEASE	1	8162	698	51228735	0.244141222	1
1063	MAMMOPLASTY	1	8162	759	51228674	0.276132398	1
1064	BIPOLAR DISORDER	1	8162	9651	51219782	0.975726859	1
1065	INTRA-ABDOMINAL HAEMATOMA	1	8162	1199	51228234	0.479966358	1
1066	CACHEXIA	1	8162	4361	51225072	0.999999997	1
1067	EAR, NOSE AND THROAT DISORDER	1	8162	110	51229323	0.000286483	0.373859972
1068	BURSITIS	1	8162	8820	51220613	0.999999999	1
1069	NERVE COMPRESSION	1	8162	7753	51221680	0.999999997	1
1070	GINGIVAL HYPERTROPHY	1	8162	1650	51227783	0.644015882	1
1071	NECK MASS	1	8162	2368	51227065	0.841834057	1
1072	SENSITIVE SKIN	1	8162	5016	51224417	0.999999998	1
1073	BRADYARRHYTHMIA	1	8162	1338	51228095	0.534771044	1
1074	NODAL RHYTHM	1	8162	1252	51228181	0.501356879	1
1075	OVARIAN NEOPLASM	1	8162	646	51228787	0.21630884	1
1076	H3N2 INFLUENZA	1	8162	21	51229412	4.99E-17	6.51E-14
1077	BRAIN MALFORMATION	1	8162	308	51229125	0.042173284	1
1078	PARANASAL SINUS DISCOMFORT	1	8162	2917	51226516	0.958922512	1
1079	RESPIRATORY GAS EXCHANGE DISORDER	1	8162	327	51229106	0.050131792	1
1080	ELECTROENCEPHALOGRAM ABNORMAL	1	8162	2487	51226946	0.869257532	1
1081	LIMB MASS	1	8162	2781	51226652	0.932024015	1
1082	CIRCULATORY COLLAPSE	1	8162	14177	51215256	0.613569127	1
1083	BILIARY TRACT DISORDER	1	8162	1134	51228299	0.452859977	1
1084	OSTEOGENESIS IMPERFECTA	1	8162	517	51228916	0.146126042	1
1085	PULMONARY GRANULOMA	1	8162	931	51228502	0.361601277	1
1086	DYSMORPHISM	1	8162	2419	51227014	0.853740972	1
1087	PULMONARY ARTERY DILATATION	1	8162	260	51229173	0.024559484	1
1088	CONGENITAL MUSCULOSKELETAL DISORDER	1	8162	465	51228968	0.118122528	1
1089	CONGENITAL OSTEODYSTROPHY	1	8162	28	51229405	3.13E-13	4.09E-10
1090	INJECTION SITE BRUISING	1	8162	63810	51165623	0.006530133	1
1091	BLISTER	1	8162	45335	51184098	0.033130342	1
1092	DUST ALLERGY	1	8162	703	51228730	0.246792216	1
1093	BREATH SOUNDS	1	8162	122	51229311	0.000598948	0.781627298
1094	CHORDAE TENDINAE RUPTURE	1	8162	72	51229361	5.93E-06	0.007737892
1095	TRACHEAL DEVIATION	1	8162	75	51229358	9.24E-06	0.012056725
1096	PSYCHOMOTOR HYPERACTIVITY	1	8162	14248	51215185	0.609186395	1
1097	AMENORRHOEA	1	8162	14098	51215335	0.61848533	1
1098	MEDICAL DEVICE DISCOMFORT	1	8162	2658	51226775	0.906574896	1
1099	HERPES VIRUS INFECTION	1	8162	4782	51224651	1	1
1100	ORAL MUCOSAL BLISTERING	1	8162	5383	51224050	1	1
1101	LIP BLISTER	1	8162	2318	51227115	0.82992758	1
1102	VASCULAR DEVICE INFECTION	1	8162	3574	51225859	0.999999997	1
1103	ARACHNOID CYST	1	8162	319	51229114	0.046721391	1
1104	ATRIAL SEPTAL DEFECT	1	8162	7731	51221702	1	1
1105	TRACHEAL OPERATION	1	8162	45	51229388	8.64E-09	1.13E-05
1106	APPLICATION SITE HYPERSENSITIVITY	1	8162	966	51228467	0.378075308	1
1107	RESTLESS LEGS SYNDROME	1	8162	15732	51213701	0.524839591	1
1108	ABDOMINAL PAIN LOWER	1	8162	21682	51207751	0.292857569	1
1109	DIVERTICULITIS	1	8162	23009	51206424	0.257820414	1
1110	PULMONARY MASS	1	8162	12276	51217157	0.744372925	1
1111	IDIOPATHIC INTRACRANIAL HYPERTENSION	1	8162	3017	51226416	0.977927751	1
1112	CYSTITIS	1	8162	27990	51201443	0.160940547	1
1113	CHROMATURIA	1	8162	19621	51209812	0.357597297	1
1114	CHRONIC OBSTRUCTIVE PULMONARY DISEASE	1	8162	44731	51184702	0.034965454	1
1115	URINARY CONTROL NEUROSTIMULATOR IMPLANTATION	1	8162	30	51229403	1.85E-12	2.42E-09
1116	NASAL DISCOMFORT	1	8162	6808	51222625	1	1
1117	ABDOMINAL MASS	1	8162	2109	51227324	0.77747113	1
1118	INTRA-ABDOMINAL FLUID COLLECTION	1	8162	1830	51227603	0.699726012	1
1119	DEVICE ALLERGY	1	8162	196	51229237	0.008159986	1
1120	TRAUMATIC LUNG INJURY	1	8162	1892	51227541	0.717850072	1
1121	URINARY BLADDER HERNIATION	1	8162	11	51229422	4.56E-30	5.95E-27
1122	BLADDER DILATATION	1	8162	1040	51228393	0.411879632	1
1123	LABYRINTHITIS	1	8162	2252	51227181	0.813843817	1
1124	DEPRESSION SUICIDAL	1	8162	3007	51226426	0.976055419	1
1125	JOINT DESTRUCTION	1	8162	1334	51228099	0.533251233	1
1126	GRAFT VERSUS HOST DISEASE	1	8162	5938	51223495	1	1
1127	HAEMATEMESIS	1	8162	21277	51208156	0.304524957	1
1128	VENTRICULAR ENLARGEMENT	1	8162	155	51229278	0.002576697	1
1129	FACIAL ASYMMETRY	1	8162	765	51228668	0.279235358	1
1130	CEREBRAL ATROPHY	1	8162	3387	51226046	1	1
1131	DISTRACTIBILITY	1	8162	968	51228465	0.37900721	1
1132	MAGNETIC RESONANCE IMAGING SPINAL ABNORMAL	1	8162	114	51229319	0.000372444	0.48603922
1133	OPEN ANGLE GLAUCOMA	1	8162	501	51228932	0.13745233	1
1134	KIDNEY SMALL	1	8162	244	51229189	0.019626283	1
1135	BLOOD THYROID STIMULATING HORMONE INCREASED	1	8162	7846	51221587	1	1
1136	BRAIN STEM SYNDROME	1	8162	606	51228827	0.19463636	1
1137	CARDIAC VALVE RUPTURE	1	8162	86	51229347	3.63E-05	0.047427553
1138	CSF SHUNT OPERATION	1	8162	53	51229380	1.17E-07	0.000152502
1139	SUPERNUMERARY TEETH	1	8162	23	51229410	1.02E-15	1.33E-12
1140	BRONCHIAL WALL THICKENING	1	8162	628	51228805	0.206578904	1
1141	VASODILATATION	1	8162	2130	51227303	0.782949267	1
1142	BODY DYSMORPHIC DISORDER	1	8162	285	51229148	0.033246632	1
1143	SCHOOL REFUSAL	1	8162	153	51229280	0.002399542	1
1144	NEGATIVE THOUGHTS	1	8162	2458	51226975	0.862689385	1
1145	SUFFOCATION FEELING	1	8162	2076	51227357	0.768763399	1
1146	FACE INJURY	1	8162	3079	51226354	0.989400673	1
1147	DEEP VEIN THROMBOSIS	1	8162	57604	51171829	0.011215469	1
1148	BLOOD IRON DECREASED	1	8162	9280	51220153	0.999999999	1
1149	ALLERGY TO ANIMAL	1	8162	790	51228643	0.292074476	1
1150	SPINAL FUSION SURGERY	1	8162	3178	51226255	0.999999998	1
1151	DISTURBANCE IN ATTENTION	1	8162	46373	51183060	0.030203191	1
1152	NOROVIRUS INFECTION	1	8162	451	51228982	0.110705188	1
1153	DYSPNOEA AT REST	1	8162	2342	51227091	0.835671995	1
1154	PERITONSILLAR ABSCESS	1	8162	672	51228761	0.230281616	1
1155	HYPERTROPHIC CARDIOMYOPATHY	1	8162	1226	51228207	0.490941583	1
1156	PREGNANCY OF PARTNER	1	8162	616	51228817	0.200070809	1
1157	SUNBURN	1	8162	6571	51222862	1	1
1158	HYPOVENTILATION	1	8162	2818	51226615	0.93946679	1
1159	BLADDER CATHETERISATION	1	8162	779	51228654	0.286443321	1
1160	HYPERTONIC BLADDER	1	8162	2352	51227081	0.838049474	1
1161	INFECTED CYST	1	8162	1016	51228417	0.401067569	1
1162	FOETAL EXPOSURE DURING PREGNANCY	1	8162	69434	51159999	0.004012653	1
1163	LOW BIRTH WEIGHT BABY	1	8162	6760	51222673	0.999999999	1
1164	WHEELCHAIR USER	1	8162	3771	51225662	0.999999999	1
1165	ACUTE CARDIAC EVENT	1	8162	116	51229317	0.000421896	0.550574499
1166	PANCYTOPENIA	1	8162	44758	51184675	0.034881243	1
1167	INJECTION SITE PRURITUS	1	8162	55130	51174303	0.013930567	1
1168	THROAT LESION	1	8162	602	51228831	0.192460145	1
1169	TRAUMATIC HAEMORRHAGE	1	8162	1328	51228105	0.530965359	1
1170	OSSICULOPLASTY	1	8162	4	51229429	5.12E-70	6.68E-67
1171	SUICIDE ATTEMPT	1	8162	50568	51178865	0.020818983	1
1172	INADEQUATE ANALGESIA	1	8162	7798	51221635	1	1
1173	DRUG WITHDRAWAL SYNDROME	1	8162	80195	51149238	0.001591245	1
1174	SPONDYLOLISTHESIS	1	8162	1614	51227819	0.632279424	1
1175	COGNITIVE DISORDER	1	8162	39032	51190401	0.058348237	1
1176	HEAD CIRCUMFERENCE ABNORMAL	1	8162	140	51229293	0.001440507	1
1177	THORACIC INSUFFICIENCY SYNDROME	1	8162	1	51229432	1.86E-172	2.43E-169
1178	ACIDOSIS	1	8162	6292	51223141	0.999999999	1
1179	TRACHEO-OESOPHAGEAL FISTULA	1	8162	540	51228893	0.158645818	1
1180	NEUROLOGICAL EXAMINATION ABNORMAL	1	8162	391	51229042	0.079944419	1
1181	BORRELIA TEST POSITIVE	1	8162	57	51229376	3.29E-07	0.000429988
1182	FAECES SOFT	1	8162	5294	51224139	1	1
1183	BORDETELLA INFECTION	1	8162	60	51229373	6.57E-07	0.000856936
1184	MOISTURE-ASSOCIATED SKIN DAMAGE	1	8162	1	51229432	1.86E-172	2.43E-169
1185	HEART DISEASE CONGENITAL	1	8162	3329	51226104	0.999999999	1
1186	FEBRILE INFECTION	1	8162	928	51228505	0.360174604	1
1187	SNAPPING HIP SYNDROME	1	8162	17	51229416	1.63E-20	2.13E-17
1188	THYROID DISORDER	1	8162	12856	51216577	0.701566161	1
1189	POST PROCEDURAL HAEMATOMA	1	8162	1491	51227942	0.590541666	1
1190	NIGHT BLINDNESS	1	8162	1434	51227999	0.570288212	1
1191	RHEUMATIC DISORDER	1	8162	1687	51227746	0.655863906	1
1192	POSITIVE AIRWAY PRESSURE THERAPY	1	8162	448	51228985	0.109125013	1
1193	INTERMITTENT CLAUDICATION	1	8162	1441	51227992	0.572808059	1
1194	MATERNAL EXPOSURE DURING PREGNANCY	1	8162	67328	51162105	0.004813802	1
1195	LIMB GIRTH DECREASED	1	8162	6	51229427	1.81E-50	2.36E-47
1196	ENURESIS	1	8162	3286	51226147	1	1
1197	BRUXISM	1	8162	4445	51224988	1	1
1198	TONGUE BITING	1	8162	1663	51227770	0.648203144	1
1199	PENILE OPERATION	1	8162	42	51229391	2.54E-09	3.32E-06
1200	BACK INJURY	1	8162	8589	51220844	0.999999999	1
1201	EATING DISORDER	1	8162	18218	51211215	0.410238868	1
1202	PROCEDURAL ANXIETY	1	8162	554	51228879	0.166282985	1
1203	GINGIVAL ERYTHEMA	1	8162	760	51228673	0.276650128	1
1204	GINGIVAL PAIN	1	8162	6695	51222738	1	1
1205	ENDOMETRIAL ABLATION	1	8162	313	51229120	0.04421965	1
1206	DISCOURAGEMENT	1	8162	1760	51227673	0.678626783	1
1207	STOMATITIS	1	8162	49624	51179809	0.022631925	1
1208	TOOTH LOSS	1	8162	18773	51210660	0.388492506	1
1209	LARYNGEAL PAIN	1	8162	4531	51224902	0.999999999	1
1210	BACTERIAL TEST POSITIVE	1	8162	2576	51226857	0.888973627	1
1211	BLOOD POTASSIUM DECREASED	1	8162	25142	51204291	0.210437081	1
1212	INFUSION SITE REACTION	1	8162	1769	51227664	0.681378607	1
1213	PROTEIN URINE PRESENT	1	8162	4102	51225331	1	1
1214	ULTRASOUND BLADDER ABNORMAL	1	8162	9	51229424	8.70E-36	1.13E-32
1215	URETERIC OBSTRUCTION	1	8162	1166	51228267	0.46632719	1
1216	URINE KETONE BODY ABSENT	1	8162	9	51229424	8.70E-36	1.13E-32
1217	WHITE BLOOD CELLS URINE POSITIVE	1	8162	2223	51227210	0.806640003	1
1218	KLEBSIELLA SEPSIS	1	8162	933	51228500	0.36255111	1
1219	PSEUDOMONAL SEPSIS	1	8162	1414	51228019	0.56303733	1
1220	BRONCHIOLITIS	1	8162	2925	51226508	0.960466357	1
1221	MUCOSAL MEMBRANE HYPERPLASIA	1	8162	43	51229390	3.89E-09	5.08E-06
1222	TYPE IV HYPERSENSITIVITY REACTION	1	8162	2194	51227239	0.799350239	1
1223	FISTULA	1	8162	9536	51219897	0.987439173	1
1224	HAEMORRHAGE INTRACRANIAL	1	8162	13288	51216145	0.671391303	1
1225	VENTRICULAR TACHYCARDIA	1	8162	13569	51215864	0.652509535	1
1226	LEUKOCYTOSIS	1	8162	14745	51214688	0.579428689	1
1227	SUPERINFECTION BACTERIAL	1	8162	581	51228852	0.181017367	1
1228	PULMONARY FUNCTION TEST DECREASED	1	8162	3804	51225629	0.999999997	1
1229	SUBDURAL HAEMATOMA	1	8162	12439	51216994	0.732068562	1
1230	BLOOD BILIRUBIN INCREASED	1	8162	22512	51206921	0.27039531	1
1231	BRAIN SCAN ABNORMAL	1	8162	424	51229009	0.096623283	1
1232	LEUKODYSTROPHY	1	8162	70	51229363	4.32E-06	0.005641128
1233	LARGE INTESTINAL OBSTRUCTION	1	8162	1976	51227457	0.741606678	1
1234	SMALL INTESTINAL OBSTRUCTION	1	8162	10089	51219344	0.932415371	1
1235	MEDICAL DEVICE CHANGE	1	8162	421	51229012	0.095080193	1
1236	DISORDER OF ORBIT	1	8162	121	51229312	0.000566282	0.738997548
1237	BAROTRAUMA	1	8162	77	51229356	1.22E-05	0.015906344
1238	CSF PROTEIN INCREASED	1	8162	650	51228783	0.218465149	1
1239	REDUCED BLADDER CAPACITY	1	8162	73	51229360	6.90E-06	0.009005837
1240	ENTEROCOCCAL INFECTION	1	8162	3812	51225621	0.999999996	1
1241	BRONCHIAL ASPIRATION PROCEDURE	1	8162	301	51229132	0.039369564	1
1242	HYPERAEMIA	1	8162	1640	51227793	0.640776661	1
1243	METABOLIC SYNDROME	1	8162	1535	51227898	0.605772624	1
1244	ADVERSE EVENT	1	8162	76514	51152919	0.002181481	1
1245	DRUG INTERACTION	1	8162	131956	51097477	2.01E-05	0.026232132
1246	MOUTH HAEMORRHAGE	1	8162	6018	51223415	1	1
1247	METAPNEUMOVIRUS INFECTION	1	8162	537	51228896	0.15701044	1
1248	UNEVALUABLE EVENT	1	8162	66957	51162476	0.004970864	1
1249	CATHETER SITE OEDEMA	1	8162	85	51229348	3.25E-05	0.042472489
1250	HYPERCHLORHYDRIA	1	8162	5564	51223869	0.999999999	1
1251	LYMPHOCYTE PERCENTAGE INCREASED	1	8162	306	51229127	0.041364818	1
1252	TRACHEOSTOMY TUBE REMOVAL	1	8162	30	51229403	1.85E-12	2.42E-09
1253	PSYCHOTIC DISORDER	1	8162	24519	51204914	0.22324943	1
1254	ASCITES	1	8162	24705	51204728	0.219340753	1
1255	LIVER INJURY	1	8162	16729	51212704	0.475235856	1
1256	CEREBROVASCULAR DISORDER	1	8162	2716	51226717	0.918713586	1
1257	RADICULAR PAIN	1	8162	306	51229127	0.041364818	1
1258	CORNEAL LEUKOMA	1	8162	50	51229383	4.84E-08	6.31E-05
1259	ODONTOGENIC CYST	1	8162	46	51229387	1.25E-08	1.64E-05
1260	VASCULAR ACCESS DEVICE CULTURE POSITIVE	1	8162	71	51229362	5.07E-06	0.006621072
1261	FOOD POISONING	1	8162	4136	51225297	1	1
1262	ACUTE MYOCARDIAL INFARCTION	1	8162	26021	51203412	0.19365501	1
1263	CRANIOCEREBRAL INJURY	1	8162	2782	51226651	0.932226431	1
1264	PRODUCT QUALITY ISSUE	1	8162	122997	51106436	4.26E-05	0.055550709
1265	ANAPHYLACTIC SHOCK	1	8162	20036	51209397	0.343437363	1
1266	ESCHERICHIA TEST POSITIVE	1	8162	1032	51228401	0.408291641	1
1267	HEPATITIS	1	8162	20491	51208942	0.328592535	1
1268	ENCOPRESIS	1	8162	174	51229259	0.004687945	1
1269	BRONCHIAL OEDEMA	1	8162	80	51229353	1.80E-05	0.023505657
1270	AEROMONAS INFECTION	1	8162	181	51229252	0.005670209	1
1271	PERFORATED ULCER	1	8162	626	51228807	0.205495323	1
1272	WHITE BLOOD CELL COUNT INCREASED	1	8162	32528	51196905	0.10561424	1
1273	VENTRICULAR EXTRASYSTOLES	1	8162	8745	51220688	1	1
1274	VITH NERVE PARALYSIS	1	8162	938	51228495	0.364921201	1
1275	SODIUM RETENTION	1	8162	173	51229260	0.004556813	1
1276	HYPOVOLAEMIC SHOCK	1	8162	3891	51225542	1	1
1277	TENOTOMY	1	8162	77	51229356	1.22E-05	0.015906344
1278	INTUSSUSCEPTION	1	8162	737	51228696	0.264685751	1
1279	ELECTROCARDIOGRAM REPOLARISATION ABNORMALITY	1	8162	675	51228758	0.231886898	1
1280	IMMUNOSUPPRESSION	1	8162	6477	51222956	0.999999999	1
1281	SPINAL COMPRESSION FRACTURE	1	8162	7722	51221711	1	1
1282	LIVER DISORDER	1	8162	35847	51193586	0.077917429	1
1283	ECONOMIC PROBLEM	1	8162	14985	51214448	0.56561858	1
1284	ENDOTRACHEAL INTUBATION	1	8162	2500	51226933	0.872178544	1
1285	COLLATERAL CIRCULATION	1	8162	127	51229306	0.000782786	1
1286	SUDDEN VISUAL LOSS	1	8162	232	51229201	0.016275703	1
1287	BONE LESION	1	8162	3066	51226367	0.987014184	1
1288	CARDIAC SEPTAL HYPERTROPHY	1	8162	216	51229217	0.012301112	1
1289	NASAL TURBINATE HYPERTROPHY	1	8162	291	51229142	0.035494426	1
1290	NEUROFIBROMA	1	8162	125	51229308	0.000705038	0.920074998
1291	PATHOLOGICAL FRACTURE	1	8162	4281	51225152	0.999999997	1
1292	ENCEPHALITIS	1	8162	5496	51223937	1	1
1293	CEREBRAL HAEMATOMA	1	8162	2831	51226602	0.942059288	1
1294	REFLEX TEST ABNORMAL	1	8162	17	51229416	1.63E-20	2.13E-17
1295	FACET JOINT SYNDROME	1	8162	1131	51228302	0.451585061	1
1296	CENTRAL NERVOUS SYSTEM LESION	1	8162	12626	51216807	0.718218782	1
1297	ELECTROMYOGRAM ABNORMAL	1	8162	149	51229284	0.002069571	1
1298	TRACHEITIS	1	8162	629	51228804	0.207120519	1
1299	GIARDIASIS	1	8162	258	51229175	0.023914841	1
1300	NONSPECIFIC REACTION	1	8162	4876	51224557	0.999999999	1
1301	PROTEINURIA	1	8162	14891	51214542	0.570985166	1
1302	BLINDNESS TRANSIENT	1	8162	6060	51223373	0.999999999	1
1303	OBSTRUCTION	1	8162	3104	51226329	0.99396202	1
1304	INVESTIGATION	1	8162	3105	51226328	0.994143712	1
1305	APPENDIX DISORDER	1	8162	1210	51228223	0.484457541	1
