# Supplementary material for: Real-world pharmacovigilance analysis of galsulfase: a study based on the FDA adverse event reporting system (FAERS) database
Source: Front Pharmacol. 2024 Aug 5;15:1420126. doi: 10.3389/fphar.2024.1420126 (PMC11330839; doi:10.3389/fphar.2024.1420126)
Supplement: Supplementary file 4 [file Table1.XLSX]

## Sheet: All SOC
SOC	n	ROR(95%Cl)	PRR(χ2)	EBGM(EBGM05)	IC(IC025)
GENERAL DISORDERS AND ADMINISTRATION SITE CONDITIONS	1225	0.83 ( 0.78 - 0.89 )	0.86 ( 34.92 )	0.86 ( 0.82 )	-0.22 ( -1.89 )
RESPIRATORY, THORACIC AND MEDIASTINAL DISORDERS	1219	3.56 ( 3.35 - 3.78 )*	3.18 ( 1907.87 )*	1.67 ( 0 )	3.18 ( 3.02 )*
INFECTIONS AND INFESTATIONS	1136	2.92 ( 2.74 - 3.11 )*	2.65 ( 1236.24 )*	1.41 ( -0.26 )	2.65 ( 2.52 )*
NERVOUS SYSTEM DISORDERS	865	1.28 ( 1.19 - 1.37 )*	1.25 ( 45.92 )	0.32 ( -1.35 )	1.25 ( 1.17 )
GASTROINTESTINAL DISORDERS	528	0.74 ( 0.68 - 0.81 )	0.76 ( 44.17 )	0.76 ( 0.71 )	-0.4 ( -2.06 )
INJURY, POISONING AND PROCEDURAL COMPLICATIONS	442	0.5 ( 0.46 - 0.55 )	0.53 ( 204.22 )	0.53 ( 0.49 )	-0.91 ( -2.58 )
MUSCULOSKELETAL AND CONNECTIVE TISSUE DISORDERS	429	1 ( 0.91 - 1.1 )	1 ( 0 )	1 ( 0.92 )	0 ( -1.67 )
CARDIAC DISORDERS	401	1.92 ( 1.73 - 2.12 )*	1.87 ( 166.88 )	0.9 ( -0.76 )	1.87 ( 1.72 )
INVESTIGATIONS	330	0.65 ( 0.58 - 0.72 )	0.66 ( 61.42 )	0.66 ( 0.6 )	-0.6 ( -2.26 )
SURGICAL AND MEDICAL PROCEDURES	289	2.75 ( 2.44 - 3.09 )*	2.68 ( 309.54 )*	1.42 ( -0.24 )	2.68 ( 2.43 )*
VASCULAR DISORDERS	205	1.18 ( 1.02 - 1.35 )*	1.17 ( 5.27 )	0.23 ( -1.44 )	1.17 ( 1.04 )
SKIN AND SUBCUTANEOUS TISSUE DISORDERS	196	0.43 ( 0.38 - 0.5 )	0.45 ( 142.35 )	0.45 ( 0.4 )	-1.16 ( -2.83 )
EYE DISORDERS	186	1.16 ( 1 - 1.34 )	1.15 ( 3.94 )	1.15 ( 1.02 )	0.21 ( -1.46 )
PSYCHIATRIC DISORDERS	177	0.37 ( 0.32 - 0.43 )	0.38 ( 188.33 )	0.38 ( 0.34 )	-1.39 ( -3.06 )
RENAL AND URINARY DISORDERS	89	0.56 ( 0.46 - 0.69 )	0.57 ( 30.16 )	0.57 ( 0.48 )	-0.82 ( -2.49 )
METABOLISM AND NUTRITION DISORDERS	88	0.49 ( 0.4 - 0.61 )	0.5 ( 45.68 )	0.5 ( 0.42 )	-1.01 ( -2.67 )
EAR AND LABYRINTH DISORDERS	87	2.46 ( 1.99 - 3.04 )*	2.45 ( 74.85 )*	1.29 ( -0.37 )	2.45 ( 2.05 )*
CONGENITAL, FAMILIAL AND GENETIC DISORDERS	66	2.58 ( 2.02 - 3.28 )*	2.56 ( 63.07 )*	1.36 ( -0.31 )	2.56 ( 2.09 )*
IMMUNE SYSTEM DISORDERS	45	0.5 ( 0.37 - 0.67 )	0.5 ( 22.86 )	0.5 ( 0.39 )	-1 ( -2.67 )
PRODUCT ISSUES	41	0.32 ( 0.23 - 0.43 )	0.32 ( 60.66 )	0.32 ( 0.25 )	-1.65 ( -3.32 )
SOCIAL CIRCUMSTANCES	26	0.69 ( 0.47 - 1.02 )	0.69 ( 3.56 )	0.69 ( 0.5 )	-0.53 ( -2.2 )
HEPATOBILIARY DISORDERS	25	0.34 ( 0.23 - 0.5 )	0.34 ( 32.31 )	0.34 ( 0.24 )	-1.56 ( -3.22 )
BLOOD AND LYMPHATIC SYSTEM DISORDERS	21	0.15 ( 0.1 - 0.23 )	0.15 ( 99.6 )	0.15 ( 0.11 )	-2.7 ( -4.37 )
REPRODUCTIVE SYSTEM AND BREAST DISORDERS	18	0.25 ( 0.16 - 0.39 )	0.25 ( 41.19 )	0.25 ( 0.17 )	-2.01 ( -3.67 )
NEOPLASMS BENIGN, MALIGNANT AND UNSPECIFIED (INCL CYSTS AND POLYPS)	15	0.07 ( 0.04 - 0.11 )	0.07 ( 196.12 )	0.07 ( 0.04 )	-3.87 ( -5.54 )
PREGNANCY, PUERPERIUM AND PERINATAL CONDITIONS	12	0.34 ( 0.19 - 0.6 )	0.34 ( 15.28 )	0.34 ( 0.21 )	-1.55 ( -3.21 )
ENDOCRINE DISORDERS	2	0.1 ( 0.02 - 0.39 )	0.1 ( 16.88 )	0.1 ( 0.03 )	-3.37 ( -5.03 )
